# Supplementary material for: Tissue-specific transcriptional profiling of plasmacytoid dendritic cells reveals a hyperactivated state in chronic SIV infection
Source: PLoS Pathog. 2021 Jun 28;17(6):e1009674. doi: 10.1371/journal.ppat.1009674 (PMC8270445; doi:10.1371/journal.ppat.1009674)
Supplement: S1 Table — (XLSX) [file ppat.1009674.s009.xlsx]

## Sheet: Sheet1
Table 1.
Animal ID	Species	Sex	A*01	B*08	B*17	Date of Birth	Age at sampling (years)	SIV strain	Route of infection	Dose	Date of infection	Duration of infection at live bleed or sacrifice	Live bleed		Sampling at necropsy				PVL at sampling/ necropsy (copies/mL)	Historical Immunization*
													Tissue	pDC yield	Tissue	pDC yield	Tissue	pDC yield
FJb1	SM	M	N/A	N/A	N/A	2011-05-22	4	SIV-	N/A	N/A	N/A	N/A	PBMC	2301	N/A	N/A	N/A	N/A	N/A	N/A
FKb1	SM	M	N/A	N/A	N/A	2011-06-13	4	SIV-	N/A	N/A	N/A	N/A	PBMC	12123	N/A	N/A	N/A	N/A	N/A	N/A
FRb1	SM	M	N/A	N/A	N/A	2011-08-10	4	SIV-	N/A	N/A	N/A	N/A	PBMC	18968	N/A	N/A	N/A	N/A	N/A	N/A
FTb1	SM	M	N/A	N/A	N/A	2011-08-19	4	SIV-	N/A	N/A	N/A	N/A	PBMC	3357	N/A	N/A	N/A	N/A	N/A	N/A
Fny	SM	M	N/A	N/A	N/A	1999-06-14	16	SIV+ plasma from FUo	IV	1 x 107 copies/ml (given 0.5 ml)	Nov 2003	12 years	PBMC	2002	N/A	N/A	N/A	N/A	8.45E+04^	N/A
Fjy	SM	M	N/A	N/A	N/A	1999-05-02	16	SIVssmE041	IV	no dose amount in the records	Dec 2005	10 years	PBMC	2628	N/A	N/A	N/A	N/A	1.90E+04#	N/A
FTv	SM	M	N/A	N/A	N/A	1997-05-15	18	SIV+ plasma from FBr	IV	2 ml of FBr plasma (no other details in record)	Oct 2006	9 years	PBMC	3903	N/A	N/A	N/A	N/A	3.26E+04^	N/A
Fuv	SM	M	N/A	N/A	N/A	1997-05-30	18	SIV+ plasma from FUo	IV	1 x 107 copies/ml (given 0.5 ml)	Nov 2005	10 years	PBMC	13113	N/A	N/A	N/A	N/A	2.16E+03#	N/A
RMt4	RM	M	+	-	-	1994-04-20	21	SIV-	N/A	N/A	N/A	N/A	PBMC	10000	N/A	N/A	N/A	N/A	N/A	N/A
RYa15	RM	M	+	-	-	2012-03-08	3	SIV-	N/A	N/A	N/A	N/A	PBMC	26716	N/A	N/A	N/A	N/A	N/A	N/A
RVp4	RM	M	N/A	N/A	N/A	1994-03-25	21	SIV-	N/A	N/A	N/A	N/A	PBMC	12000	N/A	N/A	N/A	N/A	N/A	N/A
RQn5	RM	M	N/A	N/A	N/A	1996-03-12	19	SIV-	N/A	N/A	N/A	N/A	PBMC	28793	N/A	N/A	N/A	N/A	N/A	N/A
102-11R	RM	M	-	-	-	2011-05-15	4	SIVmac239	IR	10,000 TCID50	2015-04-29	47 weeks, 2 days	PBMC	20000	PBMC	5000	ALN+ILN	3543	71300	iSIV+ LP
97-11R	RM	M	-	-	-	2011-05-03	4	SIVmac239	IR	10,000 TCID50	2015-05-29	50 weeks	PBMC	12519	PBMC	24431	ALN+ILN+MLN	6709	253000	Control
79-11R	RM	F	-	-	-	2011-04-15	4	SIVmac239	IR	10,000 TCID50	2015-06-22	47 weeks, 3 days	PBMC	15000	PBMC	15366	ALN+ILN+MLN	24752	674000	LP
112-11R	RM	M	-	-	-	2011-05-16	4	SIVmac239	IR	10,000 TCID50	2015-05-29	52 weeks, 6 days	PBMC	3348	PBMC	6183	ALN+ILN+MLN	14603	225000	Control
109-11R	RM	M	+	-	-	2011-05-16	4	SIVmac239	IR	10,000 TCID50	2015-04-13	29 weeks, 3 days	N/A	N/A	PBMC	11557	ALN+ILN	16250	283000	iSIV+ LP
169-11R	RM	F	-	-	-	2011-06-09	4	SIVmac239	IR	10,000 TCID50	2015-04-21	29 weeks, 2 days	N/A	N/A	PBMC	5723	ALN+ILN	21810	1190000	iSIV+ LP
92-11R	RM	M	-	-	-	2011-04-27	4	SIVmac239	IR	10,000 TCID50	2015-04-29	28 weeks, 6 days	N/A	N/A	PBMC	4176	ALN+ILN	33326	348000	iSIV+ LP
275-11R	RM	F	-	-	-	2011-07-16	4	SIVmac239	IR	10,000 TCID50	2015-05-14	28 weeks, 5 days	N/A	N/A	PBMC	16758	ALN+ILN	37732	264000	LP
272-11R	RM	F	-	-	-	2011-07-16	4	SIVmac239	IR	10,000 TCID50	2015-06-18	18 weeks	N/A	N/A	PBMC	1728	N/A	N/A	1810000	iSIV
218-11R	RM	F	-	-	-	2011-07-12	4	SIVmac239	IR	10,000 TCID50	2015-07-21	13 weeks, 6 days	N/A	N/A	N/A	N/A	ALN+ILN	13570	878000	iSIV+ LP
196-11R	RM	F	-	-	-	2011-07-10	4	SIVmac239	IR	10,000 TCID50	2015-04-02	26 weeks	N/A	N/A	N/A	N/A	N/A	N/A	5680000	LP
208-11R	RM	M	-	-	-	2011-07-10	4	SIVmac239	IR	10,000 TCID50	2015-04-02	30 weeks, 6 days	N/A	N/A	N/A	N/A	N/A	N/A	9420000	LP
P436	RM												N/A	N/A	N/A	N/A	N/A	N/A		N/A
ALN: Axillary Lymph Node; ILN: Inguinal Lymph Node, MLN: mesenteric Lymph Node
N/A: Not applicable
*These animals were part of a previous immunization study with chemically inactivated SIVmac239 (iSIV) and Lactobacillus plantarum (LP)
#These viral loads were determined approximately one year before sampling
^These viral loads were determined approximately three years before sampling
