# Supplementary material for: Tissue-specific transcriptional profiling of plasmacytoid dendritic cells reveals a hyperactivated state in chronic SIV infection
Source: PLoS Pathog. 2021 Jun 28;17(6):e1009674. doi: 10.1371/journal.ppat.1009674 (PMC8270445; doi:10.1371/journal.ppat.1009674)
Supplement: S2 Table — (XLSX) [file ppat.1009674.s010.xlsx]

## Sheet: Sheet1
Gene Symbol	baseMean	log2FoldChange	lfcSE	stat	pvalue	padj	Synonyms	description
ABCG1	120.049	-3.84357	0.397496	-9.66946	4.06518e-22	6.48031e-18	ABC8|WHITE1	ATP binding cassette subfamily G member 1
DLK1	101.904	25.085	3.00652	8.34355	7.20951e-17	5.74634e-13	DLK|DLK-1|Delta1|FA1|PREF1|Pref-1|ZOG|pG2	delta like non-canonical Notch ligand 1
APOE	130.684	-5.46817	0.702568	-7.78312	7.07587e-15	3.75988e-11	AD2|APO-E|ApoE4|LDLCQ5|LPG	apolipoprotein E
IGHG4	141.001	-4.56757	0.620857	-7.35687	1.88277e-13	7.5033e-10	-	immunoglobulin heavy constant gamma 4 (G4m marker)
MYO7B	459.158	-2.54006	0.363108	-6.99533	2.64628e-12	8.43686e-09	-	myosin VIIB
IGKV2-30	22.7938	-6.06177	0.936863	-6.47029	9.78146e-11	2.59877e-07	A17|IGKV230	immunoglobulin kappa variable 2-30
IFNA2	57.9513	-8.27123	1.35063	-6.12399	9.1258e-10	2.07821e-06	IFN-alphaA|IFNA|IFNA2B|INFA2	interferon alpha 2
TRANK1	340.99	-1.54589	0.26336	-5.8699	4.36069e-09	8.68922e-06	LBA1	tetratricopeptide repeat and ankyrin repeat containing 1
KCTD6	252.77	1.42498	0.243705	5.84718	4.99985e-09	8.85584e-06	KCASH3	potassium channel tetramerization domain containing 6
DUSP6	873.292	2.14964	0.370151	5.80748	6.34216e-09	9.57642e-06	HH19|MKP3|PYST1	dual specificity phosphatase 6
KCNQ1	360.886	3.87099	0.669867	5.77874	7.52622e-09	9.57642e-06	ATFB1|ATFB3|JLNS1|KCNA8|KCNA9|KVLQT1|Kv1.9|Kv7.1|LQT|LQT1|RWS|SQT2|WRS	potassium voltage-gated channel subfamily Q member 1
RGS13	40.671	-6.79379	1.1765	-5.77456	7.71523e-09	9.57642e-06	-	regulator of G protein signaling 13
PLEKHD1	2684.87	-1.03932	0.180047	-5.77252	7.80964e-09	9.57642e-06	UPF0639	pleckstrin homology and coiled-coil domain containing D1
EIF2AK4	612.174	0.758883	0.132984	5.70657	1.15279e-08	1.31261e-05	GCN2|PVOD2	eukaryotic translation initiation factor 2 alpha kinase 4
BLK	1024.77	-1.64551	0.291603	-5.643	1.67116e-08	1.67351e-05	MODY11	BLK proto-oncogene; Src family tyrosine kinase
RHOA	7464.15	0.647351	0.114735	5.64212	1.67971e-08	1.67351e-05	ARH12|ARHA|RHO12|RHOH12	ras homolog family member A
IGHG3	974.58	-4.06663	0.729899	-5.5715	2.52551e-08	2.36818e-05	IgG3	immunoglobulin heavy constant gamma 3 (G3m marker)
HES4	37.4953	-2.14168	0.387312	-5.5296	3.20953e-08	2.84239e-05	bHLHb42	hes family bHLH transcription factor 4
S100A10	4470.49	1.83412	0.334046	5.49063	4.00504e-08	3.36023e-05	42C|ANX2L|ANX2LG|CAL1L|CLP11|Ca[1]|GP11|P11|p10	S100 calcium binding protein A10
CTBP2	173.817	2.49609	0.458898	5.43932	5.3484e-08	4.26294e-05	-	C-terminal binding protein 2
LAMP3	16.1881	-7.37443	1.36884	-5.38736	7.15019e-08	5.42767e-05	CD208|DC LAMP|DC-LAMP|DCLAMP|LAMP|LAMP-3|TSC403	lysosomal associated membrane protein 3
PLEKHF2	366.341	0.948894	0.177133	5.35696	8.46319e-08	6.13235e-05	EAPF|PHAFIN2|ZFYVE18	pleckstrin homology and FYVE domain containing 2
VIM	2819.8	1.45419	0.272022	5.34585	8.99919e-08	6.23722e-05	-	vimentin
IGHG1	1902.15	-3.97005	0.751484	-5.28295	1.27119e-07	8.19801e-05	-	immunoglobulin heavy constant gamma 1 (G1m marker)
HBB	3685.76	4.88176	0.924696	5.27932	1.29664e-07	8.19801e-05	CD113t-C|beta-globin	hemoglobin subunit beta
FAM107B	1215	0.9799	0.185889	5.27143	1.35362e-07	8.19801e-05	C10orf45|HITS	family with sequence similarity 107 member B
ANXA1	10440.7	0.967341	0.183669	5.26676	1.38853e-07	8.19801e-05	ANX1|LPC1	annexin A1
IFFO2	78.4314	1.56084	0.29682	5.25853	1.45212e-07	8.26723e-05	-	intermediate filament family orphan 2
FDCSP	6.04795	-5.88126	1.12197	-5.24193	1.58908e-07	8.73503e-05	C4orf7|FDC-SP	follicular dendritic cell secreted protein
CXorf21	4093.26	-1.5705	0.300032	-5.23445	1.65479e-07	8.79298e-05	-	chromosome X open reading frame 21
TIMP1	560.794	2.80366	0.539714	5.1947	2.05046e-07	0.00010544	CLGI|EPA|EPO|HCI|TIMP|TIMP-1	TIMP metallopeptidase inhibitor 1
GPX1P1	1537.01	1.00953	0.194943	5.1786	2.23554e-07	0.000111365	GPXL1|GPXL2|GPXP1	glutathione peroxidase pseudogene 1
TLCD1	52.8664	-1.9992	0.386989	-5.16603	2.39117e-07	0.000115508	-	TLC domain containing 1
BTN2A2	1431.57	-0.731842	0.141882	-5.1581	2.49475e-07	0.000116967	BT2.2|BTF2|BTN2.2	butyrophilin subfamily 2 member A2
LIPG	260.94	-1.6235	0.315439	-5.14681	2.64956e-07	0.000120676	EDL|EL|PRO719	lipase G; endothelial type
IFIT2	4594.93	-1.54974	0.30147	-5.14062	2.73837e-07	0.000121256	G10P2|GARG-39|IFI-54|IFI-54K|IFI54|IFIT-2|ISG-54 K|ISG-54K|ISG54|P54|cig42	interferon induced protein with tetratricopeptide repeats 2
RIN3	353.587	2.46311	0.481426	5.11629	3.11603e-07	0.000132911	-	Ras and Rab interactor 3
NNAT	11.4385	6.12742	1.19837	5.11315	3.16832e-07	0.000132911	Peg5	neuronatin
ANXA2	5587.61	1.66555	0.326396	5.10286	3.34558e-07	0.000133746	ANX2|ANX2L4|CAL1H|HEL-S-270|LIP2|LPC2|LPC2D|P36|PAP-IV	annexin A2
VSIG10L	191.594	-1.92447	0.37728	-5.1009	3.38035e-07	0.000133746	-	V-set and immunoglobulin domain containing 10 like
ANXA2P2	678.731	1.63915	0.321554	5.0976	3.43994e-07	0.000133746	ANX2L2|ANX2P2|LPC2B	annexin A2 pseudogene 2
CDR2L	10.784	4.94986	0.974208	5.08091	3.75639e-07	0.000142573	HUMPPA	cerebellar degeneration related protein 2 like
BTBD6P1	163.831	-1.18558	0.234229	-5.06163	4.15689e-07	0.000154105	-	BTB domain containing 6 pseudogene 1
MCUB	422.14	1.04288	0.206363	5.0536	4.33564e-07	0.000157078	CCDC109B	mitochondrial calcium uniporter dominant negative beta subunit
CAMKK2	557.439	1.34458	0.26662	5.04307	4.58124e-07	0.000158893	CAMKK|CAMKKB	calcium/calmodulin dependent protein kinase kinase 2
TBCC	1877.64	0.672067	0.13327	5.04291	4.58508e-07	0.000158893	CFC	tubulin folding cofactor C
GLIPR2	813.787	3.45827	0.687177	5.03258	4.83924e-07	0.000164132	C9orf19|GAPR-1|GAPR1	GLI pathogenesis related 2
FBXO6	2567.44	-0.802986	0.15971	-5.02777	4.96209e-07	0.000164793	FBG2|FBS2|FBX6|Fbx6b	F-box protein 6
MSS51	172.756	-2.15308	0.430375	-5.00279	5.65052e-07	0.000179797	ZMYND17	MSS51 mitochondrial translational activator
S100A4	2271.51	3.31941	0.663735	5.00112	5.69989e-07	0.000179797	18A2|42A|CAPL|FSP1|MTS1|P9KA|PEL98	S100 calcium binding protein A4
NFKBIE	1624.5	-0.964986	0.193022	-4.99935	5.75224e-07	0.000179797	IKBE	NFKB inhibitor epsilon
SLC37A2	44.1831	5.05794	1.01718	4.97253	6.60832e-07	0.000202583	pp11662	solute carrier family 37 member 2
ADGRE5	3366.3	1.30012	0.262099	4.96043	7.03371e-07	0.000208255	CD97|TM7LN1	adhesion G protein-coupled receptor E5
FYN	744.656	2.58938	0.522067	4.95985	7.0546e-07	0.000208255	SLK|SYN|p59-FYN	FYN proto-oncogene; Src family tyrosine kinase
RAB29	1152.83	-1.17712	0.23752	-4.95588	7.20053e-07	0.000208698	RAB7L|RAB7L1	RAB29; member RAS oncogene family
RAB11FIP1	1097.62	1.41159	0.286968	4.91899	8.69897e-07	0.000244697	NOEL1A|RCP|rab11-FIP1	RAB11 family interacting protein 1
TM6SF1	381.698	2.40273	0.488849	4.91508	8.87453e-07	0.000244697	-	transmembrane 6 superfamily member 1
USP18	2028.5	-1.08351	0.220474	-4.91445	8.90311e-07	0.000244697	ISG43|PTORCH2|UBP43	ubiquitin specific peptidase 18
ABHD6	778.075	-1.08511	0.221528	-4.89831	9.66624e-07	0.000259491	-	abhydrolase domain containing 6
SIGLEC1	1345.23	2.29725	0.469183	4.89628	9.76694e-07	0.000259491	CD169|SIGLEC-1|SN|dJ1009E24.1	sialic acid binding Ig like lectin 1
IL15RA	405.622	-1.45993	0.298552	-4.89003	1.00823e-06	0.000263479	CD215	interleukin 15 receptor subunit alpha
UBASH3B	130.702	3.51298	0.722308	4.86355	1.15301e-06	0.000296453	STS-1|STS1|TULA-2|TULA2|p70	ubiquitin associated and SH3 domain containing B
TMEM74B	67.7112	-2.82332	0.582634	-4.84579	1.26107e-06	0.000314167	C20orf46	transmembrane protein 74B
GPX1P2	504.769	0.893455	0.184393	4.84539	1.26364e-06	0.000314167	GPXL1|GPXL2|GPXP2|GPXP2P	glutathione peroxidase pseudogene 2
TUBB4BP3	44.3728	1.26496	0.261661	4.83437	1.33569e-06	0.000322609	-	tubulin beta 4B class IVb pseudogene 3
CMTM7	140.19	1.53514	0.318633	4.81788	1.45089e-06	0.000344561	CKLFSF7	CKLF like MARVEL transmembrane domain containing 7
TMEM171	616.668	-1.37975	0.286535	-4.8153	1.46981e-06	0.000344561	PRP2	transmembrane protein 171
TRAF2	720.342	-1.12187	0.233347	-4.80774	1.52647e-06	0.000352658	MGC:45012|RNF117|TRAP|TRAP3	TNF receptor associated factor 2
CERS2	621.984	0.858426	0.178837	4.80003	1.58639e-06	0.000356178	L3|LASS2|SP260|TMSG1	ceramide synthase 2
STOML1	409.629	-0.905296	0.189396	-4.77992	1.75362e-06	0.000388255	SLP-1|STORP|hUNC-24	stomatin like 1
MEGF9	266.662	2.4621	0.515927	4.77218	1.82243e-06	0.000397964	EGFL5	multiple EGF like domains 9
USP41	160.47	-1.03303	0.216719	-4.76668	1.87285e-06	0.000403447	-	ubiquitin specific peptidase 41
TUBB4B	1370.69	1.00412	0.211143	4.75566	1.97801e-06	0.00042042	Beta2|LCAEOD|TUBB2|TUBB2C	tubulin beta 4B class IVb
MYADM	6008.14	1.07117	0.225799	4.74391	2.09629e-06	0.000439696	SB135	myeloid associated differentiation marker
ERN1	2365.17	-0.780408	0.165208	-4.7238	2.31476e-06	0.000479215	IRE1|IRE1P|IRE1a|hIRE1p	endoplasmic reticulum to nucleus signaling 1
TRAPPC2L	2173.53	-0.449867	0.0952994	-4.72056	2.35192e-06	0.000480666	HSPC176	trafficking protein particle complex 2 like
RAC1	6053.34	0.67703	0.143599	4.71473	2.42027e-06	0.000488374	MIG5|MRD48|Rac-1|TC-25|p21-Rac1	Rac family small GTPase 1
KIAA0753	192.207	-0.749148	0.159015	-4.71119	2.46269e-06	0.000490722	MNR|OFIP	KIAA0753
ADGRG1	122.126	3.66888	0.779345	4.70765	2.50587e-06	0.000490797	BFPP|BPPR|GPR56|TM7LN4|TM7XN1	adhesion G protein-coupled receptor G1
AHNAK	4580.03	1.76324	0.374726	4.70542	2.53344e-06	0.000490797	AHNAKRS|PM227	AHNAK nucleoprotein
ORC5	205.096	-0.991734	0.210843	-4.70366	2.55543e-06	0.000490797	ORC5L|ORC5P|ORC5T|PPP1R117	origin recognition complex subunit 5
GAS7	348.856	2.38089	0.506606	4.6997	2.60546e-06	0.000494448	-	growth arrest specific 7
FBXO48	93.4088	-1.78426	0.381045	-4.68255	2.83335e-06	0.00053137	-	F-box protein 48
NFKB2	1011.83	-1.07219	0.229672	-4.66835	3.03628e-06	0.000562372	CVID10|H2TF1|LYT-10|LYT10|NF-kB2|p100|p49/p100|p52	nuclear factor kappa B subunit 2
GATA2	63.524	6.02452	1.29112	4.66613	3.06921e-06	0.000562372	DCML|IMD21|MONOMAC|NFE1B	GATA binding protein 2
BASP1	664.913	1.25165	0.268766	4.65702	3.20824e-06	0.000575992	CAP-23|CAP23|NAP-22|NAP22	brain abundant membrane attached signal protein 1
METTL4	172.032	-0.804559	0.172781	-4.65653	3.21582e-06	0.000575992	HsT661	methyltransferase like 4
TUBB2A	360.294	2.41524	0.519981	4.64487	3.40286e-06	0.000593432	CDCBM5|TUBB|TUBB2	tubulin beta 2A class IIa
THOC5	1187.6	0.633223	0.13643	4.64138	3.46091e-06	0.000593432	C22orf19|Fmip|PK1.3|fSAP79	THO complex 5
ITGA5	697.718	2.17858	0.46954	4.63982	3.48719e-06	0.000593432	CD49e|FNRA|VLA-5|VLA5A	integrin subunit alpha 5
TFPI	50.9999	3.09314	0.66698	4.63753	3.52593e-06	0.000593432	EPI|LACI|TFI|TFPI1	tissue factor pathway inhibitor
C20orf27	521.387	1.64074	0.353843	4.63691	3.53654e-06	0.000593432	-	chromosome 20 open reading frame 27
BIRC3	542.895	-2.0752	0.448292	-4.62913	3.67203e-06	0.000607373	AIP1|API2|CIAP2|HAIP1|HIAP1|MALT2|MIHC|RNF49|c-IAP2	baculoviral IAP repeat containing 3
PLA2G12A	80.9494	0.905029	0.195763	4.62309	3.78063e-06	0.000607778	GXII|PLA2G12|ROSSY	phospholipase A2 group XIIA
TNFSF12	646.582	-1.06622	0.230695	-4.62179	3.80441e-06	0.000607778	APO3L|DR3LG|TNLG4A|TWEAK	TNF superfamily member 12
RAB5A	1182.91	0.544525	0.117892	4.61886	3.8586e-06	0.000607778	RAB5	RAB5A; member RAS oncogene family
GPX1	6968.79	1.02359	0.221728	4.61642	3.90422e-06	0.000607778	GPXD|GSHPX1	glutathione peroxidase 1
IGHG2	33.2032	-4.23666	0.918287	-4.61366	3.95649e-06	0.000607778	-	immunoglobulin heavy constant gamma 2 (G2m marker)
SGK1	217.182	4.46461	0.968454	4.61004	4.02589e-06	0.000607778	SGK	serum/glucocorticoid regulated kinase 1
LIMCH1	13.0812	6.5909	1.43018	4.60844	4.05697e-06	0.000607778	LIMCH1A|LMO7B	LIM and calponin homology domains 1
HSPA12B	59.2431	3.50096	0.759907	4.60709	4.0835e-06	0.000607778	C20orf60	heat shock protein family A (Hsp70) member 12B
SLC24A3	17.8632	6.29378	1.36617	4.60687	4.08767e-06	0.000607778	NCKX3	solute carrier family 24 member 3
CDKN2D	3116.82	0.806168	0.175016	4.60625	4.10002e-06	0.000607778	INK4D|p19|p19-INK4D	cyclin dependent kinase inhibitor 2D
BIN1	876.531	2.01241	0.437023	4.60481	4.12835e-06	0.000607778	AMPH2|AMPHL|CNM2|SH3P9	bridging integrator 1
HMGB1	2342.39	0.611758	0.132892	4.60343	4.15581e-06	0.000607778	HMG-1|HMG1|HMG3|SBP-1	high mobility group box 1
CD209	18.0311	-2.98623	0.649129	-4.60036	4.21752e-06	0.000610571	CDSIGN|CLEC4L|DC-SIGN|DC-SIGN1	CD209 molecule
LMNA	1157.11	2.06055	0.448073	4.59869	4.25152e-06	0.000610571	CDCD1|CDDC|CMD1A|CMT2B1|EMD2|FPL|FPLD|FPLD2|HGPS|IDC|LDP1|LFP|LGMD1B|LMN1|LMNC|LMNL1|MADA|PRO1	lamin A/C
KLF10	2939.48	1.39097	0.302867	4.59268	4.37594e-06	0.000622829	EGR-alpha|EGRA|TIEG|TIEG1	Kruppel like factor 10
TUBB6	1793.52	1.46447	0.319533	4.58316	4.58004e-06	0.000643389	FPVEPD|HsT1601|TUBB-5	tubulin beta 6 class V
FMNL3	1277.05	-1.59188	0.347544	-4.58037	4.64147e-06	0.000643389	FHOD3|FRL2|WBP-3|WBP3	formin like 3
IL1RL2	8.57387	-4.90438	1.07137	-4.57765	4.70219e-06	0.000646187	IL-1Rrp2|IL-36R|IL1R-rp2|IL1RRP2	interleukin 1 receptor like 2
ACTN1	966.861	2.51371	0.550265	4.56819	4.91948e-06	0.000670268	BDPLT15	actinin alpha 1
C2CD2	12.2183	4.99772	1.09484	4.56481	4.99947e-06	0.000675395	C21orf25|C21orf258|TMEM24L	C2 calcium dependent domain containing 2
SIGLEC9	77.6584	3.86527	0.847693	4.55975	5.12136e-06	0.0006825	CD329|CDw329|FOAP-9|OBBP-LIKE|siglec-9	sialic acid binding Ig like lectin 9
CD8A	550.992	-2.34483	0.514321	-4.55909	5.1377e-06	0.0006825	CD8|Leu2|p32	CD8a molecule
CD300A	315.55	2.09416	0.459697	4.55551	5.22584e-06	0.000688472	CLM-8|CMRF-35-H9|CMRF-35H|CMRF35-H|CMRF35-H9|CMRF35H|CMRF35H9|IGSF12|IRC1|IRC1/IRC2|IRC2|IRp60	CD300a molecule
LANCL2	916.771	-1.09078	0.240874	-4.52841	5.94298e-06	0.000776492	GPR69B|TASP	LanC like 2
SRSF6	4212.19	0.390843	0.0863582	4.52583	6.01587e-06	0.000776492	B52|HEL-S-91|SFRS6|SRP55	serine and arginine rich splicing factor 6
MAF1	3585.37	0.425682	0.0940737	4.52498	6.04008e-06	0.000776492	-	MAF1 homolog; negative regulator of RNA polymerase III
NPC1	3411.91	-1.33844	0.297675	-4.49631	6.91444e-06	0.000877799	NPC|POGZ|SLC65A1	NPC intracellular cholesterol transporter 1
SYN1	59.9261	4.06391	0.903979	4.49557	6.93825e-06	0.000877799	SYN1a|SYN1b|SYNI	synapsin I
IGLV8-61	47.3238	-3.67026	0.817513	-4.48954	7.13766e-06	0.000895917	IGLV861|V3-4	immunoglobulin lambda variable 8-61
STK17B	2835.88	0.644069	0.143521	4.48763	7.20193e-06	0.000896922	DRAK2	serine/threonine kinase 17b
HLA-DQA1	7064.5	-0.709619	0.158227	-4.48481	7.29802e-06	0.000901843	CELIAC1|DQ-A1|HLA-DQA	major histocompatibility complex; class II; DQ alpha 1
DHRS4	110.69	1.01144	0.225768	4.48	7.46414e-06	0.000910128	CR|NRDR|PHCR|PSCD|SCAD-SRL|SDR-SRL|SDR25C1|SDR25C2	dehydrogenase/reductase 4
TIMM23	854.681	-0.397217	0.0886805	-4.47919	7.49267e-06	0.000910128	TIM23	translocase of inner mitochondrial membrane 23
ADH5	843.576	0.470689	0.105113	4.47795	7.53634e-06	0.000910128	ADH-3|ADHX|FALDH|FDH|GSH-FDH|GSNOR|HEL-S-60p	alcohol dehydrogenase 5 (class III); chi polypeptide
PRKCQ	79.072	5.96537	1.33325	4.4743	7.66635e-06	0.000918867	PRKCT|nPKC-theta	protein kinase C theta
PNPLA8	512.1	0.577071	0.129145	4.46841	7.8803e-06	0.000937461	IPLA2-2|IPLA2G|MMLA|PNPLA-gamma|iPLA2gamma	patatin like phospholipase domain containing 8
FLNB	1769.89	-1.39171	0.311739	-4.46433	8.03201e-06	0.00094365	ABP-278|ABP-280|AOI|FH1|FLN-B|FLN1L|LRS1|SCT|TABP|TAP	filamin B
VEGFA	18.7358	4.9565	1.11037	4.46383	8.05071e-06	0.00094365	MVCD1|VEGF|VPF	vascular endothelial growth factor A
HCK	1204.5	2.59904	0.584044	4.45008	8.58392e-06	0.000997639	JTK9|p59Hck|p61Hck	HCK proto-oncogene; Src family tyrosine kinase
SOCS1	256.095	-1.15624	0.259966	-4.44764	8.68175e-06	0.000997639	CIS1|CISH1|JAB|SOCS-1|SSI-1|SSI1|TIP-3|TIP3	suppressor of cytokine signaling 1
PDE4D	47.9124	3.25609	0.732273	4.44656	8.72563e-06	0.000997639	ACRDYS2|DPDE3|HSPDE4D|PDE43|PDE4DN2|STRK1	phosphodiesterase 4D
CEBPA	143.312	2.78392	0.626208	4.44567	8.76165e-06	0.000997639	C/EBP-alpha|CEBP	CCAAT enhancer binding protein alpha
MAP3K1	1566.19	0.841978	0.189606	4.44067	8.96794e-06	0.00100675	MAPKKK1|MEKK|MEKK 1|MEKK1|SRXY6	mitogen-activated protein kinase kinase kinase 1
CITED4	145.187	3.03858	0.686194	4.42817	9.50365e-06	0.00105942	-	Cbp/p300 interacting transactivator with Glu/Asp rich carboxy-terminal domain 4
ZNFX1	3068.42	-0.693531	0.156779	-4.42363	9.70543e-06	0.0010744	-	zinc finger NFX1-type containing 1
SLAMF9	444.155	3.31548	0.750282	4.41897	9.91718e-06	0.00109027	CD2F-10|CD2F10|CD84-H1|CD84H1|SF2001	SLAM family member 9
KLF3	394.643	1.88394	0.426821	4.41388	1.01534e-05	0.00110256	BKLF	Kruppel like factor 3
MTO1	706.063	-0.990556	0.224433	-4.41358	1.01673e-05	0.00110256	CGI-02|COXPD10	mitochondrial tRNA translation optimization 1
ESYT3	16.5157	4.48314	1.0181	4.40344	1.06549e-05	0.00114763	CHR3SYT|E-Syt3|FAM62C	extended synaptotagmin 3
FAM49A	2606.24	-0.754631	0.171746	-4.39387	1.11353e-05	0.00119132	-	family with sequence similarity 49 member A
FAM49B	3663.6	0.588922	0.134142	4.39028	1.13207e-05	0.00120021	BM-009|L1	family with sequence similarity 49 member B
HINFP	662.953	-0.788061	0.179539	-4.38935	1.13689e-05	0.00120021	HiNF-P|MIZF|ZNF743	histone H4 transcription factor
PDCD7	490.982	-0.7772	0.177156	-4.38708	1.1488e-05	0.00120264	ES18|HES18	programmed cell death 7
ZNF345	92.9698	-1.22061	0.278293	-4.38605	1.15428e-05	0.00120264	HZF10	zinc finger protein 345
AGPAT4	72.0696	1.94427	0.44346	4.38433	1.16345e-05	0.00120432	1-AGPAT4|LPAAT-delta|dJ473J16.2	1-acylglycerol-3-phosphate O-acyltransferase 4
RAMP1	114.472	5.47042	1.2504	4.37493	1.2147e-05	0.00124329	-	receptor activity modifying protein 1
ANKRD49	219.341	-0.957519	0.218903	-4.37417	1.21897e-05	0.00124329	FGIF|GBIF	ankyrin repeat domain 49
CAMP	515.257	4.34364	0.993245	4.37318	1.22449e-05	0.00124329	CAP-18|CAP18|CRAMP|FALL-39|FALL39|HSD26|LL37	cathelicidin antimicrobial peptide
HIVEP3	677.935	-1.12206	0.256846	-4.36863	1.2503e-05	0.0012485	KBP-1|KBP1|KRC|SHN3|Schnurri-3|ZAS3|ZNF40C	human immunodeficiency virus type I enhancer binding protein 3
AKR1B1	1293.22	0.806913	0.184727	4.36813	1.25312e-05	0.0012485	ADR|ALDR1|ALR2|AR	aldo-keto reductase family 1 member B
KRBA1	533.488	-0.952571	0.218224	-4.36511	1.27059e-05	0.00125804	-	KRAB-A domain containing 1
SPI1	807.741	2.08268	0.47772	4.35963	1.30282e-05	0.00128199	OF|PU.1|SFPI1|SPI-1|SPI-A	Spi-1 proto-oncogene
IFRD1	747.988	0.86299	0.198477	4.34806	1.37345e-05	0.00133501	PC4|TIS7	interferon related developmental regulator 1
IGLV3-25	8.40154	-4.29061	0.987496	-4.34493	1.39318e-05	0.00134598	IGLV325|V2-17	immunoglobulin lambda variable 3-25
CCR7	2297.11	-2.10231	0.484181	-4.34199	1.412e-05	0.00135595	BLR2|CC-CKR-7|CCR-7|CD197|CDw197|CMKBR7|EBI1	C-C motif chemokine receptor 7
RAC1P2	189.761	0.644205	0.148437	4.33993	1.42525e-05	0.00136048	Psi2Rac1	Rac family small GTPase 1 pseudogene 2
GPT2	21.8674	4.35818	1.00732	4.3265	1.515e-05	0.00143754	ALT2|GPT 2|MRT49	glutamic--pyruvic transaminase 2
ZBTB46	104.419	2.40643	0.557031	4.3201	1.55956e-05	0.00147106	BTBD4|BZEL|RINZF|ZNF340|dJ583P15.7|dJ583P15.8	zinc finger and BTB domain containing 46
PSMF1	2393.31	-0.750988	0.174305	-4.30848	1.64379e-05	0.00154139	PI31	proteasome inhibitor subunit 1
IFNA8	25.6024	-7.70731	1.78972	-4.30644	1.65902e-05	0.00154658	IFN-alphaB	interferon alpha 8
GSE1	201.827	1.15241	0.268113	4.29822	1.72176e-05	0.00159574	CRHSP24|KIAA0182	Gse1 coiled-coil protein
SP140	153.698	-0.889308	0.20735	-4.28892	1.79546e-05	0.00165442	LYSP100|LYSP100-A|LYSP100-B	SP140 nuclear body protein
C7orf50	348.681	1.40699	0.328464	4.28355	1.83936e-05	0.00168513	YCR016W	chromosome 7 open reading frame 50
KHNYN	542.545	-0.659535	0.154093	-4.28012	1.86795e-05	0.00170154	KIAA0323	KH and NYN domain containing
STAP1	216.554	-2.07954	0.486049	-4.27846	1.88189e-05	0.0017045	BRDG1|STAP-1	signal transducing adaptor family member 1
RNASE3	75.9713	7.12855	1.66914	4.2708	1.94775e-05	0.00174516	ECP|RAF1|RNS3	ribonuclease A family member 3
LILRA5	210.113	2.50288	0.586059	4.27069	1.94867e-05	0.00174516	CD85|CD85F|ILT-11|ILT11|LILRB7|LIR-9|LIR9	leukocyte immunoglobulin like receptor A5
KCTD5	2777.5	-0.999711	0.234321	-4.26642	1.98634e-05	0.0017617	-	potassium channel tetramerization domain containing 5
TRA2B	3820.11	0.415251	0.0973376	4.26609	1.98925e-05	0.0017617	Htra2-beta|PPP1R156|SFRS10|SRFS10|TRA2-BETA|TRAN2B	transformer 2 beta homolog
NDC80	39.109	-2.08644	0.489481	-4.26256	2.02102e-05	0.00177995	HEC|HEC1|HsHec1|KNTC2|TID3|hsNDC80	NDC80; kinetochore complex component
RAB31	2700.26	1.15954	0.272128	4.26102	2.03493e-05	0.00178236	Rab22B	RAB31; member RAS oncogene family
TNFSF8	589.712	-0.501677	0.117806	-4.25851	2.05794e-05	0.00179266	CD153|CD30L|CD30LG|TNLG3A	TNF superfamily member 8
SRI	675.892	1.06826	0.250935	4.25711	2.07091e-05	0.00179415	CP-22|CP22|SCN|V19	sorcin
SULT1A1	304.598	1.09055	0.257387	4.23699	2.2654e-05	0.00193964	HAST1/HAST2|P-PST|PST|ST1A1|ST1A3|STP|STP1|TSPST1	sulfotransferase family 1A member 1
HLA-DOB	1106.78	-1.10651	0.261189	-4.23643	2.27104e-05	0.00193964	DOB|HLA_DOB	major histocompatibility complex; class II; DO beta
TREML2	2488.96	-0.911656	0.215216	-4.236	2.27534e-05	0.00193964	C6orf76|TLT-2|TLT2|dJ238O23.1	triggering receptor expressed on myeloid cells like 2
TASP1	848.18	-0.665807	0.157395	-4.23017	2.33516e-05	0.00197882	C20orf13|dJ585I14.2	taspase 1
DMD	277.439	0.909054	0.214951	4.22911	2.34614e-05	0.00197882	BMD|CMD3B|DXS142|DXS164|DXS206|DXS230|DXS239|DXS268|DXS269|DXS270|DXS272|MRX85	dystrophin
RASGRP4	40.7894	3.44065	0.81417	4.22597	2.37916e-05	0.00199611	-	RAS guanyl releasing protein 4
PADI2	1220.53	2.03642	0.482967	4.21648	2.48141e-05	0.00207101	PAD-H19|PAD2|PDI2	peptidyl arginine deiminase 2
CCR1	136.198	3.25109	0.771777	4.21247	2.52595e-05	0.00209719	CD191|CKR-1|CKR1|CMKBR1|HM145|MIP1aR|SCYAR1	C-C motif chemokine receptor 1
TCEA3	143.789	2.96255	0.703765	4.20957	2.55859e-05	0.00211329	TFIIS|TFIIS.H	transcription elongation factor A3
C14orf28	127.285	-0.826956	0.196863	-4.20066	2.66133e-05	0.00218276	DRIP-1|DRIP1|c14_5270	chromosome 14 open reading frame 28
ASAP2	247.731	1.37714	0.327898	4.19992	2.67008e-05	0.00218276	AMAP2|CENTB3|DDEF2|PAG3|PAP|Pap-alpha|SHAG1	ArfGAP with SH3 domain; ankyrin repeat and PH domain 2
KLF4	1723.57	2.05135	0.489149	4.19372	2.74419e-05	0.00223189	EZF|GKLF	Kruppel like factor 4
ARID5A	4153.36	-0.541015	0.129124	-4.18988	2.79104e-05	0.00225847	MRF-1|MRF1|RP11-363D14	AT-rich interaction domain 5A
PTRH2	268.406	-0.753096	0.179841	-4.18756	2.81972e-05	0.00227016	BIT1|CFAP37|CGI-147|IMNEPD|PTH|PTH 2|PTH2	peptidyl-tRNA hydrolase 2
ANKRD28	243.042	1.18482	0.284094	4.17052	3.03902e-05	0.00243442	PITK|PPP1R65	ankyrin repeat domain 28
PXN	189.018	2.62825	0.630606	4.16782	3.07526e-05	0.00244179	-	paxillin
ANXA4	316.66	1.67135	0.401038	4.16755	3.07886e-05	0.00244179	ANX4|HEL-S-274|P32.5|PAP-II|PIG28|PP4-X|ZAP36	annexin A4
PTPN12	119.632	1.73564	0.416633	4.16586	3.10178e-05	0.00244672	PTP-PEST|PTPG1	protein tyrosine phosphatase; non-receptor type 12
PROM2	135.767	2.55023	0.612325	4.16484	3.11576e-05	0.00244672	PROML2	prominin 2
HIST2H2BE	900.985	-1.08942	0.261821	-4.16093	3.16953e-05	0.00247674	GL105|H2B|H2B.1|H2BFQ|H2BGL105|H2BQ	histone cluster 2 H2B family member e
TPM3	7017.24	0.45244	0.108782	4.15913	3.19458e-05	0.00248413	CAPM1|CFTD|HEL-189|HEL-S-82p|NEM1|OK/SW-cl.5|TM-5|TM3|TM30|TM30nm|TM5|TPM3nu|TPMsk3|TRK|hscp30	tropomyosin 3
MACC1	194.393	-0.974711	0.234668	-4.15358	3.27314e-05	0.00253287	7A5|SH3BP4L	MACC1; MET transcriptional regulator
CPNE2	1277.18	2.07987	0.501702	4.14562	3.3889e-05	0.00260978	COPN2|CPN2	copine 2
SIGLEC16	79.0646	5.29675	1.2784	4.14328	3.42369e-05	0.00261998	SIGLECP16|Siglec-P16	sialic acid binding Ig like lectin 16 (gene/pseudogene)
KLHDC2	599.643	0.612837	0.147938	4.14253	3.43501e-05	0.00261998	HCLP-1|HCLP1|LCP	kelch domain containing 2
ZNF275	154.75	-0.669435	0.161748	-4.13874	3.49211e-05	0.00265085	-	zinc finger protein 275
TMEM43	589.031	0.75823	0.183384	4.13465	3.55499e-05	0.00268274	ARVC5|ARVD5|EDMD7|LUMA	transmembrane protein 43
ACSBG1	198.471	-1.24825	0.302029	-4.13287	3.58263e-05	0.00268274	BG|BG1|BGM|GR-LACS|LPD	acyl-CoA synthetase bubblegum family member 1
WNT7A	26.1668	2.77699	0.672675	4.12827	3.65496e-05	0.0027226	-	Wnt family member 7A
YPEL3	837.233	0.906723	0.219934	4.1227	3.74454e-05	0.00276701	-	yippee like 3
PSMA5	1977.76	-0.35607	0.0863742	-4.12241	3.74929e-05	0.00276701	PSC5|ZETA	proteasome subunit alpha 5
KCNIP3	678.614	0.794886	0.193054	4.11742	3.83132e-05	0.00280266	CSEN|DREAM|KCHIP3	potassium voltage-gated channel interacting protein 3
HSPA1A	1774.37	-3.2729	0.794907	-4.11734	3.83276e-05	0.00280266	HEL-S-103|HSP70-1|HSP70-1A|HSP70.1|HSP70I|HSP72|HSPA1	heat shock protein family A (Hsp70) member 1A
MRM1	407.322	-1.11741	0.27155	-4.11492	3.87306e-05	0.0028192	-	mitochondrial rRNA methyltransferase 1
ELP6	282.096	-0.613548	0.149254	-4.11076	3.94355e-05	0.00285746	C3orf75|TMEM103	elongator acetyltransferase complex subunit 6
MR1	231.776	-1.83895	0.447635	-4.10815	3.98844e-05	0.00287691	HLALS	major histocompatibility complex; class I-related
LINC00339	115.565	-1.27798	0.311279	-4.10559	4.0329e-05	0.00289588	HSPC157|NCRNA00339	long intergenic non-protein coding RNA 339
BTN3A3	565.734	-0.556995	0.135732	-4.10364	4.06699e-05	0.00290726	BTF3|BTN3.3	butyrophilin subfamily 3 member A3
NXPE3	1487.83	-0.976819	0.238129	-4.10207	4.09479e-05	0.00291406	FAM55C|MST115|MSTP115	neurexophilin and PC-esterase domain family member 3
CAPN2	2942.42	1.13723	0.27763	4.09622	4.19942e-05	0.0029635	CANP2|CANPL2|CANPml|mCANP	calpain 2
DCP1A	637.877	-0.540038	0.131845	-4.09601	4.20336e-05	0.0029635	HSA275986|Nbla00360|SMAD4IP1|SMIF	decapping mRNA 1A
SIGLEC11	92.6399	5.35314	1.30748	4.09424	4.23559e-05	0.0029635	-	sialic acid binding Ig like lectin 11
BOD1	101.883	-0.74269	0.181406	-4.09407	4.23862e-05	0.0029635	FAM44B	biorientation of chromosomes in cell division 1
LTA	62.4632	-1.91157	0.467457	-4.08929	4.32697e-05	0.00301207	LT|TNFB|TNFSF1|TNLG1E	lymphotoxin alpha
IBA57	147.074	-0.878317	0.214974	-4.08569	4.39469e-05	0.0030459	C1orf69|MMDS3|SPG74	IBA57; iron-sulfur cluster assembly
CA5B	160.887	1.30155	0.318848	4.08204	4.46423e-05	0.00308071	CA-VB	carbonic anhydrase 5B
CCL19	7.3197	-5.39148	1.32113	-4.08095	4.48522e-05	0.00308185	CKb11|ELC|MIP-3b|MIP3B|SCYA19	C-C motif chemokine ligand 19
PLXNC1	1252.01	0.950004	0.23321	4.0736	4.62921e-05	0.00316714	CD232|PLXN-C1|VESPR	plexin C1
WNT10A	100.127	-1.38685	0.341463	-4.06148	4.87616e-05	0.0033087	OODD|SSPS|STHAG4	Wnt family member 10A
KRAS	266.426	0.75305	0.185416	4.06141	4.87764e-05	0.0033087	C-K-RAS|CFC2|K-RAS2A|K-RAS2B|K-RAS4A|K-RAS4B|K-Ras|KI-RAS|KRAS1|KRAS2|NS|NS3|RALD|RASK2|c-Ki-ras2	KRAS proto-oncogene; GTPase
IL2RG	7318.33	-0.77839	0.191906	-4.05611	4.98975e-05	0.0033704	CD132|CIDX|IL-2RG|IMD4|P64|SCIDX|SCIDX1	interleukin 2 receptor subunit gamma
PEX2	189.158	-1.02487	0.252795	-4.05415	5.03162e-05	0.00338435	PAF1|PBD5A|PBD5B|PMP3|PMP35|PXMP3|RNF72|ZWS3	peroxisomal biogenesis factor 2
GAL	31.229	4.74743	1.17236	4.04946	5.13363e-05	0.00343846	ETL8|GAL-GMAP|GALN|GLNN|GMAP	galanin and GMAP prepropeptide
PRKCH	108.356	3.01757	0.745576	4.0473	5.18124e-05	0.00344225	PKC-L|PKCL|PRKCL|nPKC-eta	protein kinase C eta
VIPR1	47.8593	3.68384	0.910401	4.04639	5.20127e-05	0.00344225	HVR1|II|PACAP-R-2|PACAP-R2|RDC1|V1RG|VAPC1|VIP-R-1|VIPR|VIRG|VPAC1|VPAC1R|VPCAP1R	vasoactive intestinal peptide receptor 1
GALK1	1109.37	0.58854	0.145467	4.04587	5.21281e-05	0.00344225	GALK|GK1|HEL-S-19	galactokinase 1
DCN	1717.31	1.43125	0.353805	4.0453	5.22567e-05	0.00344225	CSCD|DSPG2|PG40|PGII|PGS2|SLRR1B	decorin
CEBPG	472.381	0.554259	0.137121	4.04211	5.2972e-05	0.00347501	GPE1BP|IG/EBP-1	CCAAT enhancer binding protein gamma
PLXNA2	9.9396	4.25896	1.05478	4.03778	5.39603e-05	0.00352533	OCT|PLXN2	plexin A2
ZBED3	30.7037	2.67872	0.663917	4.03472	5.46683e-05	0.00355335	-	zinc finger BED-type containing 3
HLTF	251.41	-0.772504	0.191498	-4.034	5.48349e-05	0.00355335	HIP116|HIP116A|HLTF1|RNF80|SMARCA3|SNF2L3|ZBU1	helicase like transcription factor
ADORA2B	45.4648	6.14469	1.525	4.02931	5.59416e-05	0.00359379	ADORA2	adenosine A2b receptor
FADS3	268.895	2.55868	0.635075	4.02894	5.60293e-05	0.00359379	CYB5RP|LLCDL3	fatty acid desaturase 3
CXCL9	13.8532	-5.21753	1.29516	-4.02849	5.61353e-05	0.00359379	CMK|Humig|MIG|SCYB9|crg-10	C-X-C motif chemokine ligand 9
C9orf3	458.303	-0.659975	0.163941	-4.02568	5.68118e-05	0.00362255	AOPEP|AP-O|APO|C90RF3|ONPEP	chromosome 9 open reading frame 3
CCDC6	316.252	0.640716	0.159222	4.02405	5.72055e-05	0.00362355	D10S170|H4|PTC|TPC|TST1	coiled-coil domain containing 6
CRAT	756.39	0.602839	0.149837	4.02329	5.73914e-05	0.00362355	CAT|CAT1|NBIA8	carnitine O-acetyltransferase
S100A6	7403.77	0.854105	0.212316	4.0228	5.75094e-05	0.00362355	2A9|5B10|CABP|CACY|PRA|S10A6	S100 calcium binding protein A6
IQCC	121.815	-0.684073	0.170205	-4.0191	5.84199e-05	0.00366642	-	IQ motif containing C
IFI6	24028.7	-0.768242	0.191333	-4.0152	5.93944e-05	0.00370188	6-16|FAM14C|G1P3|IFI-6-16|IFI616	interferon alpha inducible protein 6
IGLC6	152.096	-2.322	0.578332	-4.01499	5.94494e-05	0.00370188	IGLC	immunoglobulin lambda constant 6 (gene/pseudogene)
FDX1	342.634	0.845461	0.210677	4.01307	5.9935e-05	0.0037176	ADX|FDX|LOH11CR1D	ferredoxin 1
GTF3C5	462.183	-0.693891	0.173013	-4.01063	6.05561e-05	0.00373758	TFIIIC63|TFIIICepsilon|TFiiiC2-63	general transcription factor IIIC subunit 5
ZNF331	223.867	-0.87214	0.217501	-4.00983	6.07632e-05	0.00373758	RITA|ZNF361|ZNF463	zinc finger protein 331
CYP2S1	463.012	4.09892	1.02241	4.00906	6.09605e-05	0.00373758	CYPIIS1	cytochrome P450 family 2 subfamily S member 1
MS4A6A	709.025	1.90133	0.474395	4.0079	6.12606e-05	0.00374159	4SPAN3|4SPAN3.2|CD20L3|CDA01|MS4A6|MST090|MSTP090	membrane spanning 4-domains A6A
TMEM173	3297.38	1.20887	0.301703	4.00684	6.15371e-05	0.00374413	ERIS|MITA|MPYS|NET23|SAVI|STING|STING-beta|hMITA|hSTING	transmembrane protein 173
LST1	53.502	3.58966	0.897176	4.00106	6.30587e-05	0.00382213	B144|D6S49E|LST-1	leukocyte specific transcript 1
ADRB3	2801.52	-1.61537	0.403851	-3.9999	6.33679e-05	0.00382632	BETA3AR	adrenoceptor beta 3
PHF23	575.646	-0.751383	0.187932	-3.99817	6.38353e-05	0.00384	hJUNE-1b	PHD finger protein 23
TRERF1	124.98	2.44666	0.612193	3.99654	6.42746e-05	0.00384304	BCAR2|HSA277276|RAPA|TREP132|TReP-132|dJ139D8.5	transcriptional regulating factor 1
RNF141	704.128	0.750912	0.187919	3.99593	6.4441e-05	0.00384304	RFP141|ZFP26|ZNF230	ring finger protein 141
TKT	10379	0.470628	0.117795	3.99531	6.46091e-05	0.00384304	HEL-S-48|HEL107|SDDHD|TK|TKT1	transketolase
CCDC51	403.505	-0.985034	0.246774	-3.99165	6.56164e-05	0.00388844	-	coiled-coil domain containing 51
C11orf24	2364.89	-0.666731	0.167146	-3.98891	6.63779e-05	0.00391625	DM4E3	chromosome 11 open reading frame 24
PID1	93.9492	4.05191	1.01597	3.9882	6.6577e-05	0.00391625	HMFN2073|NYGGF4|P-CLI1|PCLI1	phosphotyrosine interaction domain containing 1
SRGN	2506.71	1.57239	0.394528	3.98551	6.73363e-05	0.00394635	PPG|PRG|PRG1	serglycin
ZNF555	199.478	-0.902417	0.226621	-3.98206	6.83208e-05	0.00398938	-	zinc finger protein 555
GAPDHP61	5.20701	-4.00487	1.0063	-3.97978	6.89783e-05	0.00401308	GAPDHL6|GAPDL6	glyceraldehyde 3 phosphate dehydrogenase pseudogene 61
PDP2	55.6392	-1.90907	0.480047	-3.97684	6.98365e-05	0.00404823	PDPC 2|PPM2B|PPM2C2	pyruvate dehyrogenase phosphatase catalytic subunit 2
APOL1	336.295	-1.88564	0.474732	-3.97202	7.12667e-05	0.00410201	APO-L|APOL|APOL-I|FSGS4	apolipoprotein L1
KBTBD4	178.517	0.960821	0.241952	3.97112	7.1536e-05	0.00410201	BKLHD4|HSPC252	kelch repeat and BTB domain containing 4
KANSL3	600.633	-0.661018	0.166456	-3.97112	7.15362e-05	0.00410201	KIAA1310|NSL3|Rcd1	KAT8 regulatory NSL complex subunit 3
ALOX5AP	505.942	1.68042	0.423336	3.96947	7.20326e-05	0.00411567	FLAP	arachidonate 5-lipoxygenase activating protein
VWA3B	215.122	-0.808192	0.203674	-3.96806	7.24588e-05	0.00412523	SCAR22	von Willebrand factor A domain containing 3B
BTLA	138.87	1.82302	0.459887	3.96405	7.36887e-05	0.00418033	BTLA1|CD272	B and T lymphocyte associated
IER5L	23.1472	1.57568	0.397841	3.96058	7.47688e-05	0.00422656	bA247A12.2	immediate early response 5 like
CEBPD	607.994	2.28548	0.577371	3.95842	7.54478e-05	0.00424987	C/EBP-delta|CELF|CRP3|NF-IL6-beta	CCAAT enhancer binding protein delta
NFE2L3	68.9738	-1.62793	0.411685	-3.95431	7.67562e-05	0.00429347	NRF3	nuclear factor; erythroid 2 like 3
LTA4H	1457.9	0.954495	0.242051	3.94336	8.03466e-05	0.00443409	-	leukotriene A4 hydrolase
EGLN3-AS1	65.0394	-1.88527	0.478102	-3.94324	8.03872e-05	0.00443409	-	EGLN3 antisense RNA 1
MED9	213.624	-0.822408	0.209102	-3.93305	8.38743e-05	0.00459856	MED25	mediator complex subunit 9
CCNI	1600.02	0.521815	0.132681	3.93285	8.39459e-05	0.00459856	CCNI1|CYC1|CYI	cyclin I
PLEC	1696.91	1.10717	0.28164	3.93115	8.45419e-05	0.00460228	EBS1|EBSMD|EBSND|EBSO|EBSOG|EBSPA|HD1|LGMD2Q|PCN|PLEC1|PLEC1b|PLTN	plectin
CNR1	5.81107	-5.58479	1.4207	-3.93101	8.45911e-05	0.00460228	CANN6|CB-R|CB1|CB1A|CB1K5|CB1R|CNR	cannabinoid receptor 1
CRIP2	33.0206	3.04833	0.776576	3.92535	8.66044e-05	0.00468841	CRIP|CRP2|ESP1	cysteine rich protein 2
HLA-DQA2	2380.01	-0.699636	0.178255	-3.92491	8.67625e-05	0.00468841	DX-ALPHA|HLA-DXA|HLADQA2	major histocompatibility complex; class II; DQ alpha 2
FBXO38	601.219	-0.542806	0.138578	-3.91696	8.96709e-05	0.0048292	Fbx38|HMN2D|MOKA|SP329	F-box protein 38
UBE2F	187.431	1.16471	0.297909	3.90963	9.24384e-05	0.00496148	NCE2	ubiquitin conjugating enzyme E2 F (putative)
EMP3	3089.53	0.743163	0.190217	3.90692	9.34807e-05	0.00500059	YMP	epithelial membrane protein 3
ECE1	2434.7	-1.09238	0.279769	-3.90457	9.43915e-05	0.00501565	ECE	endothelin converting enzyme 1
ZMIZ1	850.38	0.899563	0.230517	3.90237	9.52561e-05	0.00504478	MIZ|RAI17|TRAFIP10|ZIMP10	zinc finger MIZ-type containing 1
GPR34	616.438	-0.941148	0.241476	-3.89747	9.72018e-05	0.00512485	LYPSR1	G protein-coupled receptor 34
GLTP	2084.14	0.524465	0.134583	3.89695	9.7411e-05	0.00512485	-	glycolipid transfer protein
YBX3	116.358	2.17246	0.557986	3.8934	9.88506e-05	0.00518348	CSDA|CSDA1|DBPA|ZONAB	Y-box binding protein 3
VOPP1	760.083	-1.18381	0.304284	-3.89049	0.000100044	0.00521473	ECOP|GASP|WBP1L2	VOPP1; WBP1/VOPP1 family member
PHF10	454.263	0.587252	0.15096	3.89012	0.000100194	0.00521473	BAF45A|XAP135	PHD finger protein 10
MFNG	690.523	1.72166	0.442636	3.88956	0.000100428	0.00521473	-	MFNG O-fucosylpeptide 3-beta-N-acetylglucosaminyltransferase
COQ8B	648.306	0.466084	0.11995	3.88566	0.000102054	0.00528195	ADCK4|NPHS9	coenzyme Q8B
LONRF3	26.0213	2.99847	0.772552	3.88126	0.000103918	0.00536103	RNF127	LON peptidase N-terminal domain and ring finger 3
HNRNPA1	3521.05	0.399786	0.103074	3.87863	0.000105045	0.00540171	ALS19|ALS20|HNRPA1|HNRPA1L3|IBMPFD3|UP 1|hnRNP A1|hnRNP-A1	heterogeneous nuclear ribonucleoprotein A1
HSPA1B	1043.03	-3.20974	0.827916	-3.87689	0.000105801	0.00542309	HSP70-1B|HSP70-2|HSP70.2	heat shock protein family A (Hsp70) member 1B
LNPEP	1649.84	-0.659169	0.17006	-3.87609	0.000106147	0.00542336	CAP|IRAP|P-LAP|PLAP	leucyl and cystinyl aminopeptidase
TCAF2	101.219	-1.30819	0.337671	-3.87416	0.000106991	0.00544904	FAM115C|FAM139A|GATD9	TRPM8 channel associated factor 2
ARHGDIB	13135.8	0.54425	0.140554	3.87217	0.00010787	0.00546874	D4|GDIA2|GDID4|LYGDI|Ly-GDI|RAP1GN1|RhoGDI2	Rho GDP dissociation inhibitor beta
ABCC4	21.8254	3.94594	1.01917	3.87173	0.000108064	0.00546874	MOAT-B|MOATB|MRP4	ATP binding cassette subfamily C member 4
DHRS4L2	106.058	0.993273	0.256924	3.86602	0.000110625	0.00558062	SDR25C3	dehydrogenase/reductase 4 like 2
IGKV1-16	5.36457	-5.07902	1.31623	-3.85877	0.000113957	0.00571256	IGKV116|L1	immunoglobulin kappa variable 1-16
H3F3A	698.659	0.796181	0.206521	3.85519	0.000115637	0.00576852	H3.3A|H3F3	H3 histone family member 3A
DAZAP2	10641.7	0.414051	0.107413	3.85474	0.00011585	0.00576852	PRTB	DAZ associated protein 2
NAV1	179.216	3.36787	0.873843	3.85409	0.000116159	0.00576852	POMFIL3|STEERIN1|UNC53H1	neuron navigator 1
IGKV3-11	10.5229	-4.39049	1.13978	-3.85203	0.00011714	0.00579918	IGKV311|L6	immunoglobulin kappa variable 3-11
SLC25A37	192.365	2.27722	0.592315	3.84461	0.000120746	0.00595458	HT015|MFRN|MFRN1|MSC|MSCP|PRO1278|PRO1584|PRO2217	solute carrier family 25 member 37
IGLV3-10	14.099	-5.46462	1.42196	-3.84301	0.000121534	0.00595458	IGLV310|V2-7	immunoglobulin lambda variable 3-10
MYO1F	2418.54	2.0749	0.539959	3.8427	0.00012169	0.00595458	-	myosin IF
MS4A2	19.2978	5.79379	1.50781	3.84253	0.000121774	0.00595458	APY|ATOPY|FCER1B|FCERI|IGEL|IGER|IGHER|MS4A1	membrane spanning 4-domains A2
NHSL2	47.0663	5.13236	1.33648	3.8402	0.000122934	0.00599228	-	NHS like 2
C1orf162	1033.27	1.48589	0.387003	3.83948	0.000123296	0.00599228	-	chromosome 1 open reading frame 162
DUSP22	1019.29	0.469254	0.122446	3.83233	0.000126937	0.00615045	JKAP|JSP-1|JSP1|LMW-DSP2|LMWDSP2|MKP-x|MKPX|VHX	dual specificity phosphatase 22
IGFBP4	1972.08	-1.15187	0.300702	-3.83062	0.000127823	0.00615951	BP-4|HT29-IGFBP|IBP4|IGFBP-4	insulin like growth factor binding protein 4
SETD7	417.886	0.835865	0.218214	3.83047	0.000127896	0.00615951	KMT7|SET7|SET7/9|SET9	SET domain containing lysine methyltransferase 7
APOL2	604.268	-1.9411	0.50799	-3.82115	0.000132832	0.00637793	APOL-II|APOL3	apolipoprotein L2
NEBL	65.5506	-2.20526	0.577914	-3.8159	0.00013569	0.00649558	LASP2|LNEBL	nebulette
TUBB2BP1	12.0683	2.36171	0.61999	3.80926	0.000139381	0.00665231	-	tubulin beta 2B class IIb pseudogene 1
ZBTB7B	85.9523	1.63745	0.430176	3.80648	0.00014096	0.0067076	CKROX|THPOK|ZBTB15|ZFP-67|ZFP67|ZNF857B|c-KROX|hcKROX	zinc finger and BTB domain containing 7B
VAT1	1065.47	1.21227	0.318808	3.80249	0.000143248	0.00679616	VATI	vesicle amine transport 1
ARHGAP26	482.643	1.53123	0.403464	3.79521	0.000147521	0.00697815	GRAF|GRAF1|OPHN1L|OPHN1L1	Rho GTPase activating protein 26
FLVCR2	38.4077	7.23614	1.90712	3.79428	0.000148072	0.00698349	C14orf58|CCT|EPV|FLVCRL14q|MFSD7C|PVHH	feline leukemia virus subgroup C cellular receptor family member 2
ACKR3	636.485	-1.21277	0.31985	-3.79169	0.000149626	0.00701527	CMKOR1|CXC-R7|CXCR-7|CXCR7|GPR159|RDC-1|RDC1	atypical chemokine receptor 3
PTGDS	64.2079	-1.25261	0.330668	-3.78811	0.000151797	0.00709619	L-PGDS|LPGDS|PDS|PGD2|PGDS|PGDS2	prostaglandin D2 synthase
ATG2A	496.231	-0.627558	0.165746	-3.78626	0.00015293	0.00712823	-	autophagy related 2A
COQ2	535.92	-0.589279	0.155679	-3.78523	0.000153566	0.00713702	CL640|COQ10D1|MSA1|PHB:PPT	coenzyme Q2; polyprenyltransferase
HSPA1L	109.747	-2.58693	0.68462	-3.77863	0.000157691	0.00728624	HSP70-1L|HSP70-HOM|HSP70T|hum70t	heat shock protein family A (Hsp70) member 1 like
CD4	12496	-0.591887	0.15671	-3.77697	0.00015875	0.00731398	CD4mut	CD4 molecule
IFNA21	45.1558	-5.91131	1.56618	-3.77436	0.000160419	0.00735503	IFN-alphaI|LeIF F|leIF-F	interferon alpha 21
REEP5	2818.12	0.567205	0.150287	3.77413	0.000160564	0.00735503	C5orf18|D5S346|DP1|TB2|YOP1|Yip2e	receptor accessory protein 5
SLC45A3	78.0304	-2.01922	0.535119	-3.77339	0.000161041	0.00735575	IPCA-2|IPCA-6|IPCA-8|IPCA6|PCANAP2|PCANAP6|PCANAP8|PRST	solute carrier family 45 member 3
IFNA14	38.2215	-7.46878	1.9805	-3.77116	0.00016249	0.00740071	IFN-alphaH|LEIF2H	interferon alpha 14
HBEGF	27.884	3.3111	0.878244	3.77014	0.000163154	0.00740979	DTR|DTS|DTSF|HEGFL	heparin binding EGF like growth factor
C9orf66	39.4789	1.80589	0.480089	3.76157	0.000168848	0.00764663	-	chromosome 9 open reading frame 66
SCARB1	1021.31	0.880571	0.234308	3.75819	0.00017115	0.00770785	CD36L1|CLA-1|CLA1|HDLQTL6|SR-BI|SRB1	scavenger receptor class B member 1
ETV5	13.3382	3.07282	0.817639	3.75816	0.000171167	0.00770785	ERM	ETS variant 5
OXER1	24.7888	6.45768	1.72005	3.75435	0.000173792	0.00780399	GPCR|GPR170|TG1019	oxoeicosanoid receptor 1
HK1	1819.33	1.20279	0.321435	3.74195	0.000182596	0.00815122	HK|HK1-ta|HK1-tb|HK1-tc|HKD|HKI|HMSNR|HXK1|RP79|hexokinase	hexokinase 1
EIF4H	1520.26	0.477948	0.127735	3.74173	0.000182758	0.00815122	WBSCR1|WSCR1|eIF-4H	eukaryotic translation initiation factor 4H
KIAA1211L	244.478	-0.750586	0.200621	-3.74132	0.000183058	0.00815122	C2orf55	KIAA1211 like
BNIP3L	1049.67	1.12732	0.301853	3.73466	0.000187968	0.00834652	BNIP3a|NIX	BCL2 interacting protein 3 like
TLR7	2129.93	-1.01566	0.272096	-3.73272	0.000189425	0.00838786	TLR7-like	toll like receptor 7
GNAQ	593.252	0.621067	0.166418	3.73196	0.000189994	0.00838973	CMC1|G-ALPHA-q|GAQ|SWS	G protein subunit alpha q
IFIT3	695.558	-1.64283	0.440368	-3.73059	0.000191031	0.00841222	CIG-49|GARG-49|IFI60|IFIT4|IRG2|ISG60|P60|RIG-G|cig41	interferon induced protein with tetratricopeptide repeats 3
FRMD4B	131.08	2.22321	0.596079	3.72971	0.000191697	0.0084183	6030440G05Rik|GRSP1	FERM domain containing 4B
FARP2	260.331	-0.628747	0.16864	-3.72834	0.000192744	0.00843195	FIR|FRG|PLEKHC3	FERM; ARH/RhoGEF and pleckstrin domain protein 2
TPCN2	386.587	2.16786	0.581519	3.72792	0.000193066	0.00843195	SHEP10|TPC2	two pore segment channel 2
KCNK13	57.6593	2.83763	0.761778	3.72501	0.000195309	0.00850662	K2p13.1|THIK-1|THIK1	potassium two pore domain channel subfamily K member 13
MYO1D	394.158	-1.08875	0.292571	-3.72132	0.000198186	0.00860842	PPP1R108|myr4	myosin ID
CD33	59.6553	4.93845	1.32943	3.71472	0.00020343	0.00879625	SIGLEC-3|SIGLEC3|p67	CD33 molecule
BZW2	724.597	0.950868	0.255989	3.71449	0.000203614	0.00879625	HSPC028|MST017|MSTP017	basic leucine zipper and W2 domains 2
PKIA	231.804	1.28428	0.345891	3.71295	0.000204859	0.00882608	PRKACN1	cAMP-dependent protein kinase inhibitor alpha
KCNMB1	109.107	3.6254	0.977167	3.71012	0.000207164	0.00890136	BKbeta1|K(VCA)beta|SLO-BETA|hbeta1|hslo-beta|k(VCA)beta-1|slo-beta-1	potassium calcium-activated channel subfamily M regulatory beta subunit 1
ZNF571-AS1	8.60802	-4.01034	1.08154	-3.70798	0.00020892	0.00895268	-	ZNF571 antisense RNA 1
MED17	935.193	-0.855165	0.230722	-3.70647	0.000210165	0.00898189	CRSP6|CRSP77|DRIP80|SRB4|TRAP80	mediator complex subunit 17
ADGRE2	679.597	1.22441	0.330906	3.70016	0.00021546	0.00916899	CD312|EMR2|VBU	adhesion G protein-coupled receptor E2
PLXDC2	12.4315	5.18271	1.40077	3.69989	0.000215694	0.00916899	TEM7R	plexin domain containing 2
IGLV3-12	17.7247	-3.22799	0.872705	-3.69883	0.000216592	0.00918268	IGLV312|V2-8	immunoglobulin lambda variable 3-12
PRR7	51.6079	1.60634	0.435042	3.69237	0.000222174	0.00936951	-	proline rich 7; synaptic
TWF2	1971.45	0.405706	0.110001	3.68822	0.000225833	0.00948923	A6RP|A6r|MSTP011|PTK9L	twinfilin actin binding protein 2
LRP11	81.9664	1.79222	0.486002	3.68767	0.000226313	0.00948923	MANSC3|bA350J20.3	LDL receptor related protein 11
CLK4	1166.83	-0.656847	0.178146	-3.68713	0.000226799	0.00948923	-	CDC like kinase 4
GADD45G	78.6223	2.5805	0.700101	3.6859	0.000227899	0.00951029	CR6|DDIT2|GADD45gamma|GRP17	growth arrest and DNA damage inducible gamma
EZH2	502.687	0.924786	0.250982	3.68466	0.000229004	0.00953148	ENX-1|ENX1|EZH2b|KMT6|KMT6A|WVS|WVS2	enhancer of zeste 2 polycomb repressive complex 2 subunit
CASP7	822.592	0.476335	0.129371	3.68192	0.000231484	0.0096096	CASP-7|CMH-1|ICE-LAP3|LICE2|MCH3	caspase 7
COMMD7	1048.88	0.520788	0.1415	3.68049	0.000232784	0.00961359	C20orf92|dJ1085F17.3	COMM domain containing 7
IGHV3-49	10.8681	-2.44729	0.664937	-3.68049	0.000232786	0.00961359	IGHV349|VH	immunoglobulin heavy variable 3-49
SULT1A2	81.1646	0.939008	0.255355	3.67726	0.000235749	0.00969708	HAST4|P-PST|P-PST 2|ST1A2|STP2|TSPST2	sulfotransferase family 1A member 2
MOB2	742.981	0.515896	0.140305	3.67697	0.000236024	0.00969708	HCCA2	MOB kinase activator 2
MAPKAPK3	815.211	1.10737	0.301297	3.67534	0.000237535	0.00973405	3PK|MAPKAP-K3|MAPKAP3|MAPKAPK-3|MDPT3|MK-3	mitogen-activated protein kinase-activated protein kinase 3
TRAK1	389.473	1.10271	0.300111	3.67434	0.000238462	0.00974697	MILT1|OIP106	trafficking kinesin protein 1
TPSP2	264.035	5.92375	1.6139	3.67046	0.00024211	0.00983952	-	tryptase pseudogene 2
RAB7A	4854.17	0.357057	0.0973118	3.66921	0.000243302	0.00983952	PRO2706|RAB7	RAB7A; member RAS oncogene family
BTBD6	930.555	-0.512803	0.139766	-3.66901	0.000243493	0.00983952	BDPL	BTB domain containing 6
GPR55	115.847	-1.59406	0.434475	-3.66893	0.000243567	0.00983952	LPIR1	G protein-coupled receptor 55
FADS2	40.6915	2.10984	0.575097	3.66867	0.000243812	0.00983952	D6D|DES6|FADSD6|LLCDL2|SLL0262|TU13	fatty acid desaturase 2
SPECC1	621.928	0.972262	0.265115	3.66732	0.000245106	0.00984329	CYTSB|HCMOGT-1|HCMOGT1|NSP	sperm antigen with calponin homology and coiled-coil domains 1
ACSF2	441.914	1.08439	0.295693	3.66728	0.000245141	0.00984329	ACSMW|AVYV493	acyl-CoA synthetase family member 2
EARS2	400.759	-0.665961	0.182005	-3.65903	0.000253168	0.0101401	COXPD12|MSE1|gluRS	glutamyl-tRNA synthetase 2; mitochondrial
RNF13	976.519	0.53917	0.147507	3.6552	0.000256977	0.0102437	RZF	ring finger protein 13
KLHL6	6553.23	-0.651231	0.178168	-3.65514	0.00025704	0.0102437	-	kelch like family member 6
REXO4	305.509	-0.639284	0.175168	-3.64954	0.000262712	0.0104354	REX4|XPMC2|XPMC2H	REX4 homolog; 3'-5' exonuclease
BST2	3616.78	-0.762676	0.209069	-3.64796	0.000264331	0.0104354	CD317|TETHERIN	bone marrow stromal cell antigen 2
CARD9	214.829	2.34715	0.643423	3.6479	0.00026439	0.0104354	CANDF2|hCARD9	caspase recruitment domain family member 9
FAM200A	59.6842	-1.75146	0.480138	-3.64783	0.000264468	0.0104354	C7orf38	family with sequence similarity 200 member A
PI16	9.18539	5.34863	1.46784	3.64388	0.000268558	0.0105706	CD364|CRISP9|MSMBBP|PSPBP	peptidase inhibitor 16
H2AFY	6988.89	0.442661	0.121508	3.64308	0.0002694	0.0105776	H2A.y|H2A/y|H2AF12M|MACROH2A1.1|mH2A1|macroH2A1.2	H2A histone family member Y
FAM214B	430.342	0.924284	0.253977	3.63924	0.000273445	0.01071	KIAA1539	family with sequence similarity 214 member B
SIRT2	1717.94	0.436839	0.120061	3.63848	0.000274248	0.0107152	SIR2|SIR2L|SIR2L2	sirtuin 2
CD300LD	21.4488	3.75945	1.03369	3.63692	0.000275918	0.0107541	CD300D|CLM-4|CMRF35-A4|CMRF35A4	CD300 molecule like family member d
LMO2	456.445	1.29113	0.355251	3.63442	0.000278605	0.0107941	LMO-2|RBTN2|RBTNL1|RHOM2|TTG2	LIM domain only 2
DAPK1	819.412	1.23221	0.339041	3.63438	0.000278647	0.0107941	DAPK|ROCO3	death associated protein kinase 1
LRWD1	688.201	0.496149	0.136527	3.63408	0.000278978	0.0107941	CENP-33|ORCA	leucine rich repeats and WD repeat domain containing 1
SMCO4	327.55	0.967932	0.26646	3.63256	0.000280622	0.0108138	C11orf75|FN5	single-pass membrane protein with coiled-coil domains 4
PAG1	3511.03	-0.716573	0.197275	-3.63236	0.000280842	0.0108138	CBP|PAG	phosphoprotein membrane anchor with glycosphingolipid microdomains 1
RELB	939.214	-0.785503	0.216315	-3.6313	0.000282002	0.0108323	I-REL|IMD53|IREL|REL-B	RELB proto-oncogene; NF-kB subunit
ATOH8	99.95	-1.31604	0.362557	-3.62989	0.000283539	0.0108405	HATH6|bHLHa21	atonal bHLH transcription factor 8
HEATR5A	155.351	-1.18752	0.327196	-3.62938	0.0002841	0.0108405	C14orf125	HEAT repeat containing 5A
TRAF4	6975.97	-0.745294	0.205358	-3.62924	0.000284255	0.0108405	CART1|MLN62|RNF83	TNF receptor associated factor 4
ESYT1	7377.79	0.838863	0.231231	3.6278	0.000285842	0.010875	FAM62A|MBC2	extended synaptotagmin 1
ZNF367	98.6164	1.04643	0.288609	3.62576	0.000288118	0.0109287	AFF29|CDC14B|ZFF29	zinc finger protein 367
ZMIZ2	1326.86	-0.764018	0.210746	-3.6253	0.000288625	0.0109287	NET27|TRAFIP20|ZIMP7|hZIMP7	zinc finger MIZ-type containing 2
SNX30	118.414	1.2642	0.349097	3.62133	0.000293093	0.0110716	ATG24A	sorting nexin family member 30
ATXN10	1093.53	0.434461	0.120112	3.61712	0.000297903	0.0112267	E46L|HUMEEP|SCA10	ataxin 10
G3BP2	1383.12	0.593947	0.164243	3.61628	0.000298869	0.0112365	-	G3BP stress granule assembly factor 2
ZDHHC20	163.497	0.886914	0.245317	3.61538	0.000299903	0.0112478	4933421L13Rik|DHHC-20|DHHC20	zinc finger DHHC-type containing 20
TGFBR3	1099.87	0.77265	0.213746	3.6148	0.000300581	0.0112478	BGCAN|betaglycan	transforming growth factor beta receptor 3
COTL1	15809	0.947858	0.262326	3.61328	0.000302345	0.0112873	CLP	coactosin like F-actin binding protein 1
TNFAIP2	311.44	1.93238	0.535254	3.6102	0.00030596	0.0113956	B94|EXOC3L3	TNF alpha induced protein 2
CDK14	350.886	0.784669	0.217622	3.60565	0.000311373	0.0115702	PFTAIRE1|PFTK1	cyclin dependent kinase 14
ARHGAP25	1891.42	-0.41926	0.116358	-3.60319	0.000314331	0.0116467	HEL-S-308|KAIA0053	Rho GTPase activating protein 25
ST3GAL1	1449	0.904369	0.251023	3.60273	0.000314894	0.0116467	Gal-NAc6S|SIAT4A|SIATFL|ST3GalA|ST3GalA.1|ST3GalIA|ST3GalIA;1|ST3O	ST3 beta-galactoside alpha-2;3-sialyltransferase 1
YWHAZ	9236.44	0.53651	0.148953	3.60188	0.000315927	0.0116579	14-3-3-zeta|HEL-S-3|HEL-S-93|HEL4|KCIP-1|YWHAD	tyrosine 3-monooxygenase/tryptophan 5-monooxygenase activation protein zeta
DYRK2	1087.43	0.77729	0.216019	3.59825	0.000320366	0.0117943	-	dual specificity tyrosine phosphorylation regulated kinase 2
RCSD1	1068.02	1.03455	0.28761	3.59705	0.000321852	0.0118218	CAPZIP|MK2S4	RCSD domain containing 1
LACTB2-AS1	7.82375	-2.45773	0.6834	-3.59633	0.00032274	0.0118271	-	LACTB2 antisense RNA 1
IGHV4-59	122.648	-2.38569	0.663675	-3.59467	0.0003248	0.0118753	IGHV459|VH	immunoglobulin heavy variable 4-59
LAT2	2406.14	1.12732	0.314039	3.58975	0.000330999	0.0120743	HSPC046|LAB|NTAL|WBSCR15|WBSCR5|WSCR5	linker for activation of T cells family member 2
EPB41L3	733.595	0.976305	0.272293	3.5855	0.000336432	0.0122444	4.1B|DAL-1|DAL1	erythrocyte membrane protein band 4.1 like 3
MCC	507.84	-0.719864	0.200966	-3.58202	0.000340947	0.0123805	MCC1	MCC; WNT signaling pathway regulator
TMEM177	129.517	-1.19746	0.334422	-3.58068	0.000342699	0.0124158	-	transmembrane protein 177
RAD1	210.805	-0.852879	0.23834	-3.57841	0.000345694	0.0124959	HRAD1|REC1	RAD1 checkpoint DNA exonuclease
PLAU	516.033	-1.46771	0.410312	-3.57707	0.000347471	0.0125317	ATF|BDPLT5|QPD|UPA|URK|u-PA	plasminogen activator; urokinase
RASGRP3	67.8041	-1.34207	0.375489	-3.57419	0.000351316	0.0126411	GRP3	RAS guanyl releasing protein 3
ARHGEF3	3483.26	-0.546185	0.152838	-3.57361	0.000352089	0.0126411	GEF3|STA3|XPLN	Rho guanine nucleotide exchange factor 3
CXCL13	9.39656	-6.08581	1.70453	-3.57038	0.00035646	0.0127693	ANGIE|ANGIE2|BCA-1|BCA1|BLC|BLR1L|SCYB13	C-X-C motif chemokine ligand 13
RAPGEF1	3765.13	-0.475514	0.133223	-3.56932	0.000357915	0.0127926	C3G|GRF2	Rap guanine nucleotide exchange factor 1
SIDT1	418.493	-1.29361	0.362705	-3.56657	0.000361688	0.0128986	SID-1|SID1	SID1 transmembrane family member 1
FOSL2	513.671	1.68022	0.471594	3.56286	0.00036684	0.0130531	FRA2	FOS like 2; AP-1 transcription factor subunit
CCDC137	631.818	-0.568239	0.159582	-3.5608	0.000369726	0.0131265	RaRF	coiled-coil domain containing 137
SOAT2	21.196	2.71464	0.762652	3.55947	0.000371603	0.0131638	ACACT2|ACAT2|ARGP2	sterol O-acyltransferase 2
PRSS57	83.1012	2.50946	0.705414	3.55743	0.000374503	0.0132371	NSP4|PRSSL1|UNQ782	serine protease 57
INTS2	241.877	-0.734038	0.206411	-3.55619	0.000376265	0.01327	INT2|KIAA1287	integrator complex subunit 2
ICAM1	1665.23	-1.13817	0.320105	-3.55561	0.000377108	0.0132704	BB2|CD54|P3.58	intercellular adhesion molecule 1
UTP23	156.907	-0.643218	0.181138	-3.55098	0.000383798	0.0134464	C8orf53	UTP23; small subunit processome component
IKZF5	346.011	0.697159	0.196419	3.54935	0.000386179	0.0134725	PEGASUS|ZNFN1A5	IKAROS family zinc finger 5
OXSM	982.529	-0.641811	0.180841	-3.54904	0.000386637	0.0134725	CEM1|FASN2D|KASI|KS	3-oxoacyl-ACP synthase; mitochondrial
CD300LB	23.8698	3.50193	0.986809	3.54874	0.000387077	0.0134725	CD300b|CLM-7|CLM7|CMRF35-A2|IREM-3|IREM3|TREM-5|TREM5	CD300 molecule like family member b
ZNF33B	556.629	-0.776328	0.218894	-3.54659	0.000390248	0.0135533	KOX2|KOX31|ZNF11B	zinc finger protein 33B
HIST2H2BF	142.012	-0.963327	0.272183	-3.53927	0.000401239	0.0138653	-	histone cluster 2 H2B family member f
DRAXIN	1442.17	-1.40795	0.397911	-3.53834	0.000402645	0.0138653	AGPA3119|C1orf187|UNQ3119|neucrin	dorsal inhibitory axon guidance protein
CD44	3903.69	0.836683	0.236465	3.5383	0.000402712	0.0138653	CDW44|CSPG8|ECMR-III|HCELL|HUTCH-I|IN|LHR|MC56|MDU2|MDU3|MIC4|Pgp1	CD44 molecule (Indian blood group)
RHOG	2673.09	0.399872	0.113078	3.53626	0.000405836	0.0139414	ARHG	ras homolog family member G
RPS13	2012.75	0.312818	0.0884738	3.53572	0.000406672	0.0139414	S13	ribosomal protein S13
LRRC10B	82.28	1.57369	0.445383	3.53333	0.000410362	0.0140377	-	leucine rich repeat containing 10B
NACC2	74.0403	2.88922	0.818013	3.532	0.000412433	0.0140784	BEND9|BTBD14|BTBD14A|BTBD31|NAC-2|RBB	NACC family member 2
OAS3	2157.28	-0.920161	0.260601	-3.53092	0.000414124	0.0141059	p100|p100OAS	2'-5'-oligoadenylate synthetase 3
HS3ST3B1	818.961	-0.632632	0.179472	-3.52497	0.000423531	0.0143649	3-OST-3B|3OST3B1|h3-OST-3B	heparan sulfate-glucosamine 3-sulfotransferase 3B1
NHSL1	44.0778	2.24206	0.636243	3.5239	0.000425249	0.0143926	C6orf63	NHS like 1
SFXN3	368.833	1.19622	0.339756	3.52081	0.000430225	0.0144994	BA108L7.2|SFX3|SLC56A3	sideroflexin 3
AZIN2	646.013	-1.32896	0.37759	-3.51958	0.000432227	0.0145361	ADC|AZI2|AZIB1|ODC-p|ODC1L|ODCp	antizyme inhibitor 2
TUBA1A	990.678	0.92147	0.261866	3.51886	0.000433401	0.0145449	B-ALPHA-1|LIS3|TUBA3	tubulin alpha 1a
CTSB	39535.7	-0.289745	0.0823785	-3.51724	0.000436056	0.014579	APPS|CPSB	cathepsin B
CLPP	614.756	0.41116	0.11693	3.5163	0.000437602	0.014579	DFNB81|PRLTS3	caseinolytic mitochondrial matrix peptidase proteolytic subunit
SUCNR1	353.546	-1.18605	0.337319	-3.5161	0.00043793	0.014579	GPR91	succinate receptor 1
ACTR10	792.494	0.401577	0.114214	3.51602	0.000438074	0.014579	ACTR11|Arp10|Arp11|HARP11	actin related protein 10 homolog
NCOA7	795.251	-0.637535	0.181427	-3.514	0.000441411	0.0146594	ERAP140|ESNA1|NCOA7-AS|Nbla00052|Nbla10993|TLDC4|dJ187J11.3	nuclear receptor coactivator 7
COL5A1	12.5197	5.47903	1.56171	3.50835	0.000450896	0.0149433	EDSC|EDSCL1	collagen type V alpha 1 chain
KLF11	331.217	0.783175	0.223332	3.50677	0.000453581	0.0150011	FKLF|FKLF1|MODY7|TIEG2|Tieg3	Kruppel like factor 11
C18orf25	2002.52	-0.766954	0.219151	-3.49966	0.000465853	0.015348	ARKL1|Ark2N|RNF111L1	chromosome 18 open reading frame 25
RNF125	45.4235	1.50595	0.430324	3.49958	0.000465995	0.015348	TNORS|TRAC-1|TRAC1	ring finger protein 125
ENC1	77.5197	2.16786	0.619787	3.49775	0.000469192	0.0154214	CCL28|ENC-1|KLHL35|KLHL37|NRPB|PIG10|TP53I10	ectodermal-neural cortex 1
PIH1D1	2026.42	0.384635	0.110049	3.49511	0.000473858	0.0155427	NOP17|Pih1	PIH1 domain containing 1
RBMS1	1057.93	0.529995	0.151729	3.49304	0.000477559	0.0156125	C2orf12|HCC-4|MSSP|MSSP-1|MSSP-2|MSSP-3|SCR2|YC1	RNA binding motif single stranded interacting protein 1
NHLRC4	67.261	-1.43568	0.411038	-3.49282	0.000477943	0.0156125	-	NHL repeat containing 4
SH3PXD2A	106.511	-1.13052	0.32425	-3.48657	0.00048925	0.0159492	FISH|SH3MD1|TKS5	SH3 and PX domains 2A
LY86-AS1	95.9259	-2.32277	0.666519	-3.48493	0.000492258	0.0159945	LY86-AS|LY86AS	LY86 antisense RNA 1
CYP2U1	2608.89	-0.853407	0.2449	-3.48472	0.000492646	0.0159945	P450TEC|SPG49|SPG56	cytochrome P450 family 2 subfamily U member 1
SGTA	7212.31	-0.571524	0.164081	-3.48317	0.000495506	0.0160467	SGT|alphaSGT|hSGT	small glutamine rich tetratricopeptide repeat containing alpha
IGLV1-44	36.6096	-1.94999	0.559898	-3.48276	0.000496268	0.0160467	IGLV144|V1-16	immunoglobulin lambda variable 1-44
FAM111A	376.244	-0.916745	0.263361	-3.48095	0.000499642	0.0161231	GCLEB|KCS2	family with sequence similarity 111 member A
FHL2	262.799	1.88768	0.54279	3.47774	0.000505654	0.0162841	AAG11|DRAL|FHL-2|SLIM-3|SLIM3	four and a half LIM domains 2
IL27RA	1139.39	-0.823958	0.237126	-3.47477	0.000511284	0.0163844	CRL1|IL-27RA|IL27R|TCCR|WSX1|zcytor1	interleukin 27 receptor subunit alpha
JAGN1	510.86	-0.635703	0.182953	-3.47468	0.000511454	0.0163844	GL009|SCN6	jagunal homolog 1
PIK3C3	438.509	-0.658503	0.189562	-3.47381	0.000513117	0.0163844	VPS34|Vps34|hVps34	phosphatidylinositol 3-kinase catalytic subunit type 3
RGS12	79.3591	-1.51621	0.436561	-3.47307	0.000514533	0.0163844	-	regulator of G protein signaling 12
BTN3A2	745.317	-0.579116	0.166754	-3.47288	0.000514904	0.0163844	BT3.2|BTF4|BTN3.2|CD277	butyrophilin subfamily 3 member A2
JKAMP	702.665	-0.487784	0.140501	-3.47176	0.000517066	0.0163844	C14orf100|C24orf100|CDA06|HSPC213|HSPC327|JAMP	JNK1/MAPK8 associated membrane protein
RPL3	9079.18	0.336009	0.0967844	3.47173	0.000517117	0.0163844	ASC-1|L3|TARBP-B	ribosomal protein L3
MRVI1	31.1792	4.0249	1.15941	3.4715	0.000517564	0.0163844	IRAG|JAW1L	murine retrovirus integration site 1 homolog
TRIM69	124.231	-1.187	0.34195	-3.47126	0.000518018	0.0163844	HSD-34|HSD34|RNF36|Trif	tripartite motif containing 69
GNAI2	10748.1	0.590904	0.170342	3.46893	0.000522526	0.016467	GIP|GNAI2B|H_LUCA15.1|H_LUCA16.1	G protein subunit alpha i2
MFSD10	1261.2	0.514084	0.1482	3.46885	0.000522697	0.016467	TETRAN|TETTRAN	major facilitator superfamily domain containing 10
RPL3P7	1017.63	0.356039	0.102718	3.46618	0.000527918	0.0165987	RPL3_3_732	ribosomal protein L3 pseudogene 7
HIST1H2BE	60.7076	-0.919699	0.265464	-3.46449	0.000531231	0.01667	H2B.h|H2B/h|H2BFH|dJ221C16.8	histone cluster 1 H2B family member e
MEFV	260.255	1.81552	0.524286	3.46284	0.000534515	0.0167401	FMF|MEF|TRIM20	MEFV; pyrin innate immunity regulator
KCNN4	186.579	1.6973	0.490346	3.46143	0.000537315	0.0167637	DHS2|IK|IK1|IKCA1|KCA4|KCa3.1|SK4|hIKCa1|hKCa4|hSK4	potassium calcium-activated channel subfamily N member 4
GLIS2	5.06269	5.36051	1.54865	3.4614	0.000537372	0.0167637	NKL|NPHP7	GLIS family zinc finger 2
RHOB	261.477	1.2383	0.358028	3.45867	0.000542854	0.0169016	ARH6|ARHB|MST081|MSTP081|RHOH6	ras homolog family member B
TBKBP1	26.1312	1.78529	0.517777	3.44799	0.000564769	0.0175497	ProSAPiP2|SINTBAD	TBK1 binding protein 1
PCGF5	390.184	0.583384	0.169284	3.44618	0.000568571	0.0176335	RNF159	polycomb group ring finger 5
ZNF33A	332.806	-0.724112	0.210181	-3.44518	0.000570672	0.0176565	KOX2|KOX31|KOX5|NF11A|ZNF11|ZNF11A|ZNF33|ZZAPK	zinc finger protein 33A
MAG	128.726	1.47968	0.429544	3.44478	0.000571531	0.0176565	GMA|S-MAG|SIGLEC-4A|SIGLEC4A|SPG75	myelin associated glycoprotein
METRNL	84.537	1.8506	0.537863	3.44065	0.000580311	0.017869	-	meteorin like; glial cell differentiation regulator
APOL3	119.212	-1.87835	0.545952	-3.4405	0.000580649	0.017869	APOLIII|CG121|CG12_1|apoL-III	apolipoprotein L3
LRRC32	6.2468	4.70318	1.36732	3.43972	0.000582326	0.017886	D11S833E|GARP	leucine rich repeat containing 32
SLC29A3	966.886	0.374481	0.10904	3.43435	0.000593973	0.0181737	ENT3|HCLAP|HJCD|PHID	solute carrier family 29 member 3
ADD3	1150.56	0.654259	0.190602	3.43259	0.000597845	0.0182572	ADDL|CPSQ3	adducin 3
MLPH	5.59931	5.23478	1.52776	3.42644	0.000611548	0.0185894	SLAC2-A	melanophilin
PTGER4	2016.45	1.01244	0.295492	3.42628	0.000611916	0.0185894	EP4|EP4R	prostaglandin E receptor 4
C1QTNF6	27.3658	2.69381	0.78632	3.42584	0.000612894	0.0185894	CTFP6|CTRP6|ZACRP6	C1q and TNF related 6
CSTA	69.7543	3.21762	0.93928	3.42562	0.000613387	0.0185894	AREI|PSS4|STF1|STFA	cystatin A
ATF7IP	2124.57	-0.430622	0.125738	-3.42476	0.000615333	0.0185975	AM|ATF-IP|MCAF|MCAF1|p621	activating transcription factor 7 interacting protein
TAP1	16905.2	-0.528793	0.154416	-3.42447	0.00061599	0.0185975	ABC17|ABCB2|APT1|D6S114E|PSF-1|PSF1|RING4|TAP1*0102N|TAP1N	transporter 1; ATP binding cassette subfamily B member
NMT1	3182.6	-0.368948	0.107762	-3.42372	0.000617702	0.018614	NMT	N-myristoyltransferase 1
BANK1	530.878	0.745042	0.217648	3.42315	0.000619006	0.0186181	BANK	B cell scaffold protein with ankyrin repeats 1
MICAL2	181.91	1.56208	0.456699	3.42037	0.000625366	0.0187739	MICAL-2|MICAL2PV1|MICAL2PV2	microtubule associated monooxygenase; calponin and LIM domain containing 2
IGHV3-7	6.27647	-4.42261	1.29394	-3.41795	0.00063094	0.0188917	IGHV37|VH	immunoglobulin heavy variable 3-7
NAPRT	94.7211	1.43696	0.420454	3.41764	0.000631659	0.0188917	NAPRT1|PP3856	nicotinate phosphoribosyltransferase
LLPH	79.2095	1.01931	0.298455	3.41529	0.000637139	0.0189211	C12orf31|hLLP	LLP homolog; long-term synaptic facilitation factor
RAB3D	30.2622	5.31663	1.55675	3.4152	0.000637349	0.0189211	D2-2|GOV|RAB16|RAD3D	RAB3D; member RAS oncogene family
PROSER2	26.244	1.55585	0.455655	3.41453	0.000638925	0.0189211	C10orf47	proline and serine rich 2
PTK2	80.6436	2.28103	0.668041	3.41451	0.000638958	0.0189211	FADK|FAK|FAK1|FRNK|PPP1R71|p125FAK|pp125FAK	protein tyrosine kinase 2
BUD13	481.624	-0.670793	0.196468	-3.41427	0.000639542	0.0189211	Cwc26|fSAP71	BUD13 homolog
INSIG1	562.909	1.04607	0.30644	3.41362	0.000641062	0.0189211	CL6	insulin induced gene 1
ZNF326	686.561	0.517484	0.151604	3.4134	0.000641581	0.0189211	ZAN75|ZIRD|Zfp326|dJ871E2.1	zinc finger protein 326
GOLPH3	2292.08	0.443987	0.130081	3.41316	0.000642136	0.0189211	GOPP1|GPP34|MIDAS|Vps74	golgi phosphoprotein 3
USP1	577.548	0.632411	0.185528	3.40872	0.000652688	0.0191965	UBP	ubiquitin specific peptidase 1
F2RL1	795.565	-1.26195	0.370547	-3.40564	0.000660099	0.0193787	GPR11|PAR2	F2R like trypsin receptor 1
MAGEA12	142.893	-0.7418	0.217908	-3.40419	0.000663598	0.0194249	CT1.12|MAGE12	MAGE family member A12
YWHAZP3	235.297	0.580631	0.170574	3.40398	0.000664111	0.0194249	-	tyrosine 3-monooxygenase/tryptophan 5-monooxygenase activation protein zeta pseudogene 3
C12orf65	193.268	-0.650111	0.191176	-3.40059	0.000672399	0.0195846	COXPD7|SPG55	chromosome 12 open reading frame 65
CHMP5	1718.56	-0.474671	0.139602	-3.40017	0.000673431	0.0195846	C9orf83|CGI-34|HSPC177|PNAS-2|SNF7DC2|Vps60	charged multivesicular body protein 5
PPP1R14A	904.097	0.995566	0.292833	3.39977	0.000674422	0.0195846	CPI-17|CPI17|PPP1INL	protein phosphatase 1 regulatory inhibitor subunit 14A
VPS25	645.881	0.471716	0.13875	3.39975	0.000674482	0.0195846	DERP9|EAP20|FAP20	vacuolar protein sorting 25 homolog
KIF2C	103.387	-1.48693	0.437672	-3.39735	0.000680423	0.0197211	CT139|KNSL6|MCAK	kinesin family member 2C
PTPRE	3076.59	0.504621	0.148582	3.39625	0.000683168	0.0197648	HPTPE|PTPE|R-PTP-EPSILON	protein tyrosine phosphatase; receptor type E
IDH2	4521.35	0.644744	0.189907	3.39505	0.000686169	0.0197797	D2HGA2|ICD-M|IDH|IDHM|IDP|IDPM|mNADP-IDH	isocitrate dehydrogenase (NADP(+)) 2; mitochondrial
KCTD19	120.626	-2.20565	0.649707	-3.39484	0.000686682	0.0197797	-	potassium channel tetramerization domain containing 19
RNF166	987.2	0.43412	0.127887	3.39455	0.000687407	0.0197797	-	ring finger protein 166
MFAP1	303.157	-0.836916	0.246721	-3.39215	0.000693455	0.0199178	AMP	microfibril associated protein 1
FCRLA	8115.16	-0.859697	0.25379	-3.38743	0.000705503	0.0201911	FCRL|FCRL1|FCRLM1|FCRLX|FCRLb|FCRLc1|FCRLc2|FCRLd|FCRLe|FCRX|FREB	Fc receptor like A
SLAMF7	7246.04	-0.547283	0.16159	-3.38686	0.00070698	0.0201971	19A|CD319|CRACC|CS1	SLAM family member 7
ADAMTS10	15.9275	4.31738	1.27577	3.38413	0.00071403	0.0203325	ADAM-TS10|ADAMTS-10|WMS|WMS1	ADAM metallopeptidase with thrombospondin type 1 motif 10
LINC01315	76.236	1.25045	0.369525	3.38394	0.000714542	0.0203325	C22orf32-1|lnc-C22orf32-1	long intergenic non-protein coding RNA 1315
RIDA	95.1361	0.948652	0.280412	3.38306	0.000716822	0.0203325	HRSP12|P14.5|PSP|UK114|hp14.5	reactive intermediate imine deaminase A homolog
IFIH1	1036.64	-0.763017	0.22568	-3.38096	0.000722321	0.0204521	AGS7|Hlcd|IDDM19|MDA-5|MDA5|RLR-2|SGMRT1	interferon induced with helicase C domain 1
TMEM199	182.579	-0.71824	0.212617	-3.3781	0.00072988	0.0206295	C17orf32|CDG2P|VMA12|VPH2	transmembrane protein 199
OLFM1	85.3115	3.9429	1.16761	3.37691	0.00073304	0.0206821	AMY|NOE1|NOELIN1|OlfA	olfactomedin 1
CST3	4830.84	1.37661	0.40782	3.37553	0.000736732	0.0207342	ARMD11|HEL-S-2	cystatin C
KYAT1	488.201	0.672899	0.199363	3.37525	0.000737489	0.0207342	CCBL1|GTK|KAT1|KATI	kynurenine aminotransferase 1
MTFP1	11.5403	-1.23132	0.364966	-3.3738	0.000741374	0.0208068	HSPC242|MTP18	mitochondrial fission process 1
LRRC26	559.572	-1.71445	0.508987	-3.36835	0.000756208	0.0211858	CAPC|bA350O14.10	leucine rich repeat containing 26
CUL1	1959.5	0.719819	0.213736	3.3678	0.000757712	0.0211907	-	cullin 1
NUDT4	133.578	1.16795	0.346988	3.36598	0.000762727	0.0212936	DIPP2|DIPP2alpha|DIPP2beta|HDCMB47P	nudix hydrolase 4
EEF2K	2436.47	-0.746451	0.221858	-3.36455	0.000766682	0.0213519	CaMKIII|HSU93850|eEF-2K	eukaryotic elongation factor 2 kinase
VNN1	86.7292	5.52548	1.64241	3.36426	0.000767496	0.0213519	HDLCQ8|Tiff66	vanin 1
SNAP47	273.615	0.701252	0.208504	3.36326	0.000770287	0.0213922	C1orf142|ESFI5812|HEL-S-290|HEL170|SNAP-47|SVAP1	synaptosome associated protein 47
MIR223	12.6258	4.49772	1.33816	3.36111	0.000776286	0.0215213	MIRN223|miRNA223|mir-223	microRNA 223
SLC35E4	27.9972	5.26962	1.56855	3.35956	0.000780678	0.0216055	-	solute carrier family 35 member E4
NR2F6	42.6856	1.07648	0.320557	3.35816	0.000784632	0.0216552	EAR-2|EAR2|ERBAL2	nuclear receptor subfamily 2 group F member 6
THUMPD3	384.598	-0.427499	0.127331	-3.35737	0.000786883	0.0216552	-	THUMP domain containing 3
SURF6	358.763	-0.485862	0.14473	-3.35702	0.000787864	0.0216552	RRP14	surfeit 6
GLUL	587.831	3.1951	0.95191	3.35652	0.000789313	0.0216552	GLNS|GS|PIG43|PIG59	glutamate-ammonia ligase
ALG2	868.627	-0.778545	0.231992	-3.35591	0.000791042	0.0216552	CDG1I|CDGIi|CMS14|CMSTA3|NET38|hALPG2	ALG2; alpha-1;3/1;6-mannosyltransferase
NCALD	39.2575	3.2237	0.960678	3.35565	0.000791786	0.0216552	-	neurocalcin delta
MPL	16.9775	4.74721	1.41484	3.35531	0.000792773	0.0216552	C-MPL|CD110|MPLV|THCYT2|TPOR	MPL proto-oncogene; thrombopoietin receptor
UBALD2	74.7281	1.13982	0.339754	3.35484	0.000794109	0.0216552	FAM100B	UBA like domain containing 2
CLIP2	30.1087	2.67347	0.79706	3.35417	0.000796046	0.0216552	CLIP|CLIP-115|CYLN2|WBSCR3|WBSCR4|WSCR3|WSCR4	CAP-Gly domain containing linker protein 2
HSH2D	3257.03	-0.579024	0.172629	-3.35416	0.000796058	0.0216552	ALX|HSH2	hematopoietic SH2 domain containing
UBR1	515.966	-0.577933	0.172382	-3.35262	0.000800499	0.0217182	JBS	ubiquitin protein ligase E3 component n-recognin 1
EXOC3	1319.47	0.561709	0.167574	3.352	0.000802301	0.0217182	SEC6|SEC6L1|Sec6p	exocyst complex component 3
ZNF383	115.731	-0.980487	0.292526	-3.3518	0.000802883	0.0217182	HSD17	zinc finger protein 383
DNAJB9	1149.85	-0.910794	0.271759	-3.35147	0.000803824	0.0217182	ERdj4|MDG-1|MDG1|MST049|MSTP049	DnaJ heat shock protein family (Hsp40) member B9
APLP2	2842.12	1.24577	0.37195	3.34929	0.000810198	0.0218487	APLP-2|APPH|APPL2|CDEBP	amyloid beta precursor like protein 2
PSTPIP2	190.641	2.77898	0.829825	3.34888	0.000811396	0.0218487	MAYP	proline-serine-threonine phosphatase interacting protein 2
GABARAPL2	2397.14	0.499728	0.149309	3.34694	0.000817088	0.0219649	ATG8|ATG8C|GATE-16|GATE16|GEF-2|GEF2	GABA type A receptor associated protein like 2
ADAMTS14	266.046	2.08771	0.624154	3.34486	0.000823238	0.022093	-	ADAM metallopeptidase with thrombospondin type 1 motif 14
FASN	172.128	0.697749	0.208698	3.34334	0.000827767	0.0221772	FAS|OA-519|SDR27X1	fatty acid synthase
ZNF273	101.156	-0.981483	0.293769	-3.34101	0.000834757	0.0223269	HZF9	zinc finger protein 273
ERC1	1354.73	-0.454168	0.135962	-3.34041	0.000836535	0.022337	Cast2|ELKS|ERC-1|RAB6IP2	ELKS/RAB6-interacting/CAST family member 1
SPATA5L1	148.114	-0.846429	0.253457	-3.33954	0.000839167	0.0223698	-	spermatogenesis associated 5 like 1
COQ10B	531.947	-0.770921	0.231135	-3.33537	0.000851855	0.0226702	-	coenzyme Q10B
KAT2A	12220.9	-0.663289	0.198951	-3.33393	0.000856285	0.0227501	GCN5|GCN5L2|PCAF-b|hGCN5	lysine acetyltransferase 2A
LCP2	33.6047	2.57496	0.772714	3.33236	0.000861134	0.0228288	SLP-76|SLP76	lymphocyte cytosolic protein 2
AK3P5	7.15855	3.47897	1.04409	3.33204	0.000862112	0.0228288	-	adenylate kinase 3 pseudogene 5
OSCAR	13.6203	3.43947	1.03349	3.32801	0.000874696	0.0231236	PIGR3|PIgR-3	osteoclast associated; immunoglobulin-like receptor
S100PBP	1053.21	-0.652713	0.19623	-3.32626	0.000880196	0.0232305	S100PBPR	S100P binding protein
H3F3AP4	1072.72	0.599302	0.18028	3.32428	0.000886473	0.0233575	p13	H3 histone; family 3A; pseudogene 4
ELL3	179.097	-0.730992	0.220283	-3.31842	0.000905281	0.0238137	-	elongation factor for RNA polymerase II 3
LY9	509.631	-0.721342	0.217439	-3.31745	0.000908438	0.0238573	CD229|SLAMF3|hly9|mLY9	lymphocyte antigen 9
MUL1	328.112	-0.886136	0.267223	-3.31609	0.000912867	0.0239342	C1orf166|GIDE|MAPL|MULAN|RNF218	mitochondrial E3 ubiquitin protein ligase 1
SCAND1	823.517	0.651286	0.196479	3.31478	0.000917149	0.024007	RAZ1|SDP1	SCAN domain containing 1
IFNA6	22.7942	-7.56076	2.28264	-3.3123	0.000925337	0.0241816	IFN-alphaK	interferon alpha 6
PTCD2	307.119	-0.810773	0.245257	-3.30581	0.000947034	0.0247081	-	pentatricopeptide repeat domain 2
MAP3K6	675.903	1.28431	0.38867	3.30437	0.000951887	0.0247817	ASK2|MAPKKK6|MEKK6	mitogen-activated protein kinase kinase kinase 6
MGRN1	135.772	0.88386	0.267507	3.30406	0.000952962	0.0247817	RNF156	mahogunin ring finger 1
ZDHHC16	546.359	-0.465186	0.14092	-3.30107	0.000963177	0.0250065	APH2|DHHC-16	zinc finger DHHC-type containing 16
TGM2	112.813	-1.89026	0.572825	-3.29989	0.00096724	0.0250495	TG(C)|TGC	transglutaminase 2
SHISA5	5319.93	0.363756	0.11024	3.29967	0.000967988	0.0250495	SCOTIN	shisa family member 5
ZNF691	201.88	-1.03864	0.314814	-3.29922	0.000969546	0.0250495	Zfp691	zinc finger protein 691
IGLV2-14	33.1277	-1.45677	0.441635	-3.29859	0.000971711	0.0250648	IGLV214|V1-4	immunoglobulin lambda variable 2-14
ALOX15	32.6944	5.42702	1.64595	3.29719	0.000976577	0.0251094	12-LOX|15-LOX|15-LOX-1|LOG15	arachidonate 15-lipoxygenase
SLC46A3	1792.67	-0.735413	0.223043	-3.29719	0.000976589	0.0251094	FKSG16	solute carrier family 46 member 3
FAM110A	253.994	-0.587533	0.178256	-3.29601	0.000980697	0.0251744	C20orf55|F10|bA371L19.3	family with sequence similarity 110 member A
ZFP36L1	1873.68	0.890571	0.270472	3.29266	0.000992461	0.0254354	BRF1|Berg36|ERF-1|ERF1|RNF162B|TIS11B|cMG1	ZFP36 ring finger protein like 1
TYROBP	6330.26	0.514871	0.156492	3.29008	0.00100157	0.025587	DAP12|KARAP|PLOSL	TYRO protein tyrosine kinase binding protein
SNTA1	291.951	-1.46607	0.445604	-3.29008	0.00100159	0.025587	LQT12|SNT1|TACIP1|dJ1187J4.5	syntrophin alpha 1
LDHA	6844.12	0.723966	0.220387	3.28498	0.00101991	0.0260135	GSD11|HEL-S-133P|LDHM|PIG19	lactate dehydrogenase A
UNC13D	691.659	1.46534	0.446222	3.28387	0.00102391	0.0260355	FHL3|HLH3|HPLH3|Munc13-4	unc-13 homolog D
ZMYND15	7.17582	6.26977	1.90954	3.2834	0.00102563	0.0260355	SPGF14	zinc finger MYND-type containing 15
HSPD1	3481.4	-0.540171	0.164516	-3.28339	0.00102567	0.0260355	CPN60|GROEL|HLD4|HSP-60|HSP60|HSP65|HuCHA60|SPG13	heat shock protein family D (Hsp60) member 1
ENHO	211.661	2.01631	0.614624	3.28056	0.00103601	0.0262561	C9orf165|UNQ470	energy homeostasis associated
CLTB	1185.5	0.504414	0.153787	3.27995	0.00103827	0.0262715	LCB	clathrin light chain B
RCOR2	24.1743	2.08719	0.636701	3.27813	0.00104496	0.0263988	-	REST corepressor 2
HAPLN3	167.631	-1.83914	0.561162	-3.27738	0.00104774	0.0264272	EXLD1|HsT19883	hyaluronan and proteoglycan link protein 3
IFNA13	13.1796	-4.2753	1.30591	-3.2738	0.00106113	0.0267227	-	interferon alpha 13
C1orf43	1632.93	-0.40967	0.12519	-3.27238	0.00106645	0.0268094	HSPC012|NICE-3|NICE3|NS5ATP4|S863-3	chromosome 1 open reading frame 43
COQ7	191.224	-0.836638	0.255697	-3.27199	0.00106794	0.0268094	CAT5|CLK-1|CLK1|COQ10D8	coenzyme Q7; hydroxylase
ISCA2	277.942	-0.452776	0.138459	-3.27012	0.00107502	0.0269449	HBLD1|ISA2|MMDS4|c14_5557	iron-sulfur cluster assembly 2
DDIT4	2025.43	1.07708	0.32971	3.26676	0.00108785	0.0272237	Dig2|REDD-1|REDD1	DNA damage inducible transcript 4
COLQ	430.725	-1.93432	0.592395	-3.26525	0.00109367	0.0273263	CMS5|EAD	collagen like tail subunit of asymmetric acetylcholinesterase
OSBPL8	1771.32	0.505484	0.154855	3.26423	0.00109761	0.0273818	MST120|MSTP120|ORP8|OSBP10	oxysterol binding protein like 8
IGLV7-43	72.7796	-4.12822	1.26595	-3.26096	0.00111036	0.0276566	IGLV743|V3-2	immunoglobulin lambda variable 7-43
NUDT3	425.313	0.466275	0.143018	3.26025	0.00111314	0.0276827	DIPP|DIPP-1|DIPP1	nudix hydrolase 3
VASH2	518.278	-0.95605	0.293402	-3.2585	0.00112005	0.027811	-	vasohibin 2
VCL	1960.02	1.31545	0.403982	3.25621	0.0011291	0.0279921	CMD1W|CMH15|HEL114|MV|MVCL	vinculin
NEURL1B	41.6645	1.8703	0.574946	3.25299	0.00114196	0.028267	NEURL3|RNF67B|hNeur2|neur2	neuralized E3 ubiquitin protein ligase 1B
ZNF624	200.182	-0.681351	0.209647	-3.24999	0.0011541	0.0285232	-	zinc finger protein 624
MKL1	1914.11	-0.458209	0.141073	-3.24802	0.00116213	0.0286772	BSAC|MAL|MKL|MRTF-A	megakaryoblastic leukemia (translocation) 1
ANKRD13C	389.51	0.502488	0.154734	3.24742	0.00116456	0.0286928	dJ677H15.3	ankyrin repeat domain 13C
BHLHE40	6263.54	0.832167	0.256382	3.24581	0.00117116	0.0287713	BHLHB2|Clast5|DEC1|HLHB2|SHARP-2|SHARP2|STRA13|Stra14	basic helix-loop-helix family member e40
METAP1D	20.5347	2.19764	0.677118	3.24558	0.00117211	0.0287713	MAP 1D|MAP1D|MetAP 1D|Metap1l	methionyl aminopeptidase type 1D; mitochondrial
EIF2B5	1742.02	-0.281825	0.0868404	-3.24533	0.00117316	0.0287713	CACH|CLE|EIF-2B|EIF2Bepsilon|LVWM	eukaryotic translation initiation factor 2B subunit epsilon
GNG2	224.236	1.03606	0.319292	3.24486	0.00117507	0.0287739	-	G protein subunit gamma 2
HMGB1P5	137.053	0.630463	0.194474	3.24189	0.00118741	0.0290314	HMG-1|HMG1L5|HMGB1L15|HMGB1L5|HMGB1P2	high mobility group box 1 pseudogene 5
CREB5	93.2949	2.82547	0.872132	3.23972	0.00119646	0.0292079	CRE-BPA|CREB-5	cAMP responsive element binding protein 5
APBA1	21.2637	2.67968	0.827883	3.23679	0.00120883	0.0294648	D9S411E|LIN10|MINT1|X11|X11A|X11ALPHA	amyloid beta precursor protein binding family A member 1
ZFYVE9	24.0481	2.29311	0.708593	3.23615	0.00121154	0.0294856	MADHIP|NSP|PPP1R173|SARA|SMADIP	zinc finger FYVE-type containing 9
EFHD2	3431.42	0.869754	0.268902	3.23447	0.00121868	0.0295739	SWS1	EF-hand domain family member D2
R3HDM4	1113.28	0.897794	0.277674	3.23326	0.00122386	0.0295739	C19orf22	R3H domain containing 4
SWAP70	2956.13	-0.547949	0.169483	-3.23307	0.00122469	0.0295739	HSPC321|SWAP-70	switching B cell complex subunit SWAP70
NRIP1	924.558	0.734456	0.227174	3.23302	0.0012249	0.0295739	RIP140	nuclear receptor interacting protein 1
ZNF502	42.286	-1.87686	0.58064	-3.2324	0.00122756	0.0295739	-	zinc finger protein 502
ZNF813	65.0322	-0.635186	0.19652	-3.23217	0.00122856	0.0295739	-	zinc finger protein 813
PHC3	1329.79	-0.466163	0.144241	-3.23183	0.00123	0.0295739	EDR3|HPH3	polyhomeotic homolog 3
CELF2-AS1	11.5528	2.17185	0.672488	3.22957	0.00123976	0.0297636	C10orf31	CELF2 antisense RNA 1
CCR5	1008.19	-0.657134	0.203698	-3.22602	0.00125527	0.0300905	CC-CKR-5|CCCKR5|CCR-5|CD195|CKR-5|CKR5|CMKBR5|IDDM22	C-C motif chemokine receptor 5 (gene/pseudogene)
DDHD2	833.15	0.472031	0.146368	3.22495	0.00125993	0.0301538	SAMWD1|SPG54|iPLA(1)gamma	DDHD domain containing 2
KIRREL2	347.434	-1.36445	0.423143	-3.22455	0.00126169	0.0301538	FILTRIN|NEPH3|NLG1	kirre like nephrin family adhesion molecule 2
FTCDNL1	4.51155	5.36427	1.66615	3.21956	0.00128388	0.0306025	FONG	formiminotransferase cyclodeaminase N-terminal like
TMEM159	58.4818	1.0006	0.310799	3.21943	0.00128444	0.0306025	-	transmembrane protein 159
ZMAT3	159.318	1.37465	0.427037	3.21904	0.00128622	0.0306025	PAG608|WIG-1|WIG1	zinc finger matrin-type 3
BATF3	72.3476	-1.0883	0.338389	-3.21613	0.00129934	0.0308685	JDP1|JUNDM1|SNFT	basic leucine zipper ATF-like transcription factor 3
LINC01160	6.05863	-3.84796	1.19677	-3.21529	0.00130311	0.0308825	-	long intergenic non-protein coding RNA 1160
MED10	787.019	0.362944	0.112886	3.21514	0.0013038	0.0308825	L6|NUT2|TRG20	mediator complex subunit 10
VCAM1	12.8866	-4.6247	1.43902	-3.21378	0.00131001	0.0309375	CD106|INCAM-100	vascular cell adhesion molecule 1
SLC15A4	6452.93	-0.684439	0.213061	-3.21241	0.00131627	0.0310394	FP12591|PHT1|PTR4	solute carrier family 15 member 4
PIK3CA	103.382	0.907139	0.282435	3.21185	0.00131883	0.0310538	CLOVE|CWS5|MCAP|MCM|MCMTC|PI3K|PI3K-alpha|p110-alpha	phosphatidylinositol-4;5-bisphosphate 3-kinase catalytic subunit alpha
DDX60	4034.63	-0.651819	0.202991	-3.21108	0.00132238	0.0310915	-	DExD/H-box helicase 60
BCAP29	289.384	0.513501	0.160016	3.20907	0.00133166	0.0312637	BAP29	B cell receptor associated protein 29
LONRF1	80.5086	1.00429	0.313016	3.20843	0.00133461	0.0312777	RNF191	LON peptidase N-terminal domain and ring finger 1
MLYCD	295.37	-0.71676	0.223423	-3.20809	0.00133618	0.0312777	MCD	malonyl-CoA decarboxylase
RAB8A	1766.2	-0.357255	0.111392	-3.20719	0.0013404	0.0313177	MEL|RAB8	RAB8A; member RAS oncogene family
SPIB	5159.88	-0.648127	0.202105	-3.20688	0.00134182	0.0313177	SPI-B	Spi-B transcription factor
FBXO44	250.579	-0.73231	0.228462	-3.20538	0.00134882	0.031435	FBG3|FBX30|FBX6A|Fbx44|Fbxo6a	F-box protein 44
MICU1	669.357	0.387071	0.120887	3.20194	0.00136507	0.0317672	CALC|CBARA1|EFHA3|MPXPS|ara CALC	mitochondrial calcium uptake 1
ZNF526	118.255	-1.01298	0.316535	-3.20021	0.00137329	0.031912	-	zinc finger protein 526
FSCN1	16.9637	-4.7992	1.50029	-3.19884	0.00137983	0.0319761	FAN1|HSN|SNL|p55	fascin actin-bundling protein 1
TFEB	354.786	1.10667	0.345965	3.19879	0.00138006	0.0319761	ALPHATFEB|BHLHE35|TCFEB	transcription factor EB
TMCC3	851.294	-0.773808	0.24194	-3.19835	0.00138216	0.0319784	-	transmembrane and coiled-coil domain family 3
HHEX	1999.11	0.491616	0.153764	3.19721	0.00138763	0.0319964	HEX|HMPH|HOX11L-PEN|PRH|PRHX	hematopoietically expressed homeobox
B9D2	263.866	0.635984	0.198933	3.19698	0.00138876	0.0319964	ICIS-1|JBTS34|MKS10|MKSR2	B9 domain containing 2
RNF150	17.3463	3.34976	1.04781	3.19693	0.00138897	0.0319964	-	ring finger protein 150
EID1	1380.72	0.482464	0.151024	3.19461	0.0014002	0.0322087	C15orf3|CRI1|EID-1|IRO45620|PNAS-22|PTD014|RBP21	EP300 interacting inhibitor of differentiation 1
RAB28	340.985	0.638222	0.199813	3.19411	0.00140265	0.0322184	CORD18	RAB28; member RAS oncogene family
IFNL1	12.7382	-5.07611	1.59049	-3.19153	0.00141521	0.0324602	IL-29|IL29	interferon lambda 1
KLRD1	29.5583	3.7034	1.16147	3.18855	0.00142989	0.0327498	CD94	killer cell lectin like receptor D1
SLC8A1	313.306	1.02797	0.322535	3.18717	0.00143672	0.0327919	NCX1	solute carrier family 8 member A1
ARF5	1487.84	0.401086	0.125864	3.18667	0.0014392	0.0327919	-	ADP ribosylation factor 5
C16orf87	109.112	1.13049	0.35477	3.18656	0.00143977	0.0327919	-	chromosome 16 open reading frame 87
ARID5B	144.134	1.70762	0.535889	3.18652	0.00143995	0.0327919	DESRT|MRF-2|MRF2	AT-rich interaction domain 5B
TSN	859.756	0.515774	0.161958	3.18462	0.00144945	0.0329609	BCLF-1|C3PO|RCHF1|REHF-1|TBRBP|TRSLN	translin
TMEM40	49.6183	6.86684	2.15671	3.18394	0.00145284	0.0329699	-	transmembrane protein 40
NCR1	5.71046	4.97542	1.56277	3.18372	0.00145397	0.0329699	CD335|LY94|NK-p46|NKP46	natural cytotoxicity triggering receptor 1
SNU13	1283.86	0.40803	0.128244	3.18166	0.00146432	0.0331571	15.5K|FA-1|FA1|NHP2L1|NHPX|OTK27|SNRNP15-5|SPAG12|SSFA1	small nuclear ribonucleoprotein 13
CMKLR1	756.316	-1.12033	0.352265	-3.18037	0.00147088	0.0332114	CHEMERINR|ChemR23|DEZ|RVER1	chemerin chemokine-like receptor 1
E2F2	77.7496	2.1063	0.662449	3.17956	0.00147498	0.0332198	E2F-2	E2F transcription factor 2
KLF8	277.784	1.40702	0.442532	3.17948	0.00147542	0.0332198	BKLF3|ZNF741	Kruppel like factor 8
MID1	7.49959	-2.61957	0.824093	-3.17873	0.00147922	0.0332584	BBBG1|FXY|GBBB1|MIDIN|OGS1|OS|OSX|RNF59|TRIM18|XPRF|ZNFXY	midline 1
RAB30-AS1	21.6434	-1.62472	0.511382	-3.17713	0.00148742	0.0333957	-	RAB30 antisense RNA 1 (head to head)
MYCL	913.952	-0.924273	0.291023	-3.17594	0.0014935	0.0334851	L-Myc|LMYC|MYCL1|bHLHe38	MYCL proto-oncogene; bHLH transcription factor
KPNB1	396.375	-0.603417	0.190147	-3.17343	0.0015065	0.0337291	IMB1|IPO1|IPOB|Impnb|NTF97	karyopherin subunit beta 1
RPEL1	143.42	-0.567251	0.178774	-3.17301	0.00150868	0.0337304	-	ribulose-5-phosphate-3-epimerase like 1
NFE2L3P1	10.8076	-1.56195	0.492429	-3.17193	0.00151428	0.0338083	-	nuclear factor; erythroid 2 like 3 pseudogene 1
BMF	418.483	0.842762	0.265797	3.1707	0.00152074	0.033874	-	Bcl2 modifying factor
CALU	2517.25	0.354667	0.11191	3.1692	0.00152857	0.0339845	-	calumenin
YKT6	1985.33	-0.38306	0.120992	-3.16598	0.00154559	0.0343152	-	YKT6 v-SNARE homolog
LPGAT1	3390.48	0.417573	0.132099	3.16106	0.00157194	0.0348515	FAM34A|FAM34A1|NET8	lysophosphatidylglycerol acyltransferase 1
RB1CC1	749.423	0.564425	0.178667	3.15909	0.00158261	0.0350395	ATG17|CC1|FIP200|PPP1R131	RB1 inducible coiled-coil 1
EGLN1	342.179	0.629004	0.199211	3.15747	0.00159143	0.0351858	C1orf12|ECYT3|HALAH|HIF-PH2|HIFPH2|HPH-2|HPH2|PHD2|SM20|ZMYND6	egl-9 family hypoxia inducible factor 1
PREB	2405.9	-0.569233	0.180332	-3.15659	0.00159627	0.0352124	SEC12	prolactin regulatory element binding
HPS3	2278.01	-0.430233	0.136303	-3.15645	0.00159705	0.0352124	BLOC2S1|SUTAL	HPS3; biogenesis of lysosomal organelles complex 2 subunit 1
S1PR2	59.571	-0.97315	0.308512	-3.15433	0.00160865	0.0354191	AGR16|DFNB68|EDG-5|EDG5|Gpcr13|H218|LPB2|S1P2	sphingosine-1-phosphate receptor 2
IGLC2	16.3398	-2.31424	0.733994	-3.15294	0.00161633	0.0355392	IGLC	immunoglobulin lambda constant 2
YIPF1	906.259	0.354266	0.112479	3.14963	0.00163477	0.0358505	DJ167A19.1|FinGER1	Yip1 domain family member 1
MBP	1239.3	0.863632	0.274205	3.14959	0.00163499	0.0358505	-	myelin basic protein
DGKD	457.832	0.558644	0.177445	3.14827	0.0016424	0.0359636	DGKdelta|dgkd-2	diacylglycerol kinase delta
ZFYVE26	1964.57	-0.772311	0.2454	-3.14715	0.0016487	0.0360519	FYVE-CENT|SPG15	zinc finger FYVE-type containing 26
CD24	20.1417	3.15232	1.00195	3.14618	0.00165421	0.0361229	CD24A	CD24 molecule
RPE	382.133	-0.432563	0.137559	-3.14457	0.0016633	0.0362718	RPE2-1	ribulose-5-phosphate-3-epimerase
EXT2	439.396	0.823705	0.262098	3.14274	0.00167373	0.0364048	SOTV|SSMS	exostosin glycosyltransferase 2
CD52	4961.56	0.561382	0.17864	3.14253	0.00167492	0.0364048	CDW52|EDDM5	CD52 molecule
TMEM69	202.697	-0.652021	0.207498	-3.1423	0.00167625	0.0364048	C1orf154	transmembrane protein 69
ZNF764	57.5151	-0.800184	0.254788	-3.14059	0.00168611	0.036569	-	zinc finger protein 764
TAGLN2	10566.5	0.449194	0.143047	3.14017	0.00168849	0.0365709	HA1756	transgelin 2
RASA3	350.153	1.34108	0.427224	3.13906	0.00169491	0.0366602	GAP1IP4BP|GAPIII	RAS p21 protein activator 3
SMIM2	17.3797	1.69481	0.540101	3.13795	0.00170136	0.0367499	C13orf44	small integral membrane protein 2
HIST1H4C	247.869	-1.02775	0.327597	-3.13724	0.00170547	0.0367888	H4/g|H4FG|dJ221C16.1	histone cluster 1 H4 family member c
DSTN	898.032	0.558115	0.177988	3.1357	0.00171447	0.036933	ACTDP|ADF|HEL32|bA462D18.2	destrin; actin depolymerizing factor
HIST1H3A	204.001	-1.05254	0.335798	-3.13443	0.00172186	0.0370421	H3/A|H3FA	histone cluster 1 H3 family member a
PTP4A2	3258.73	0.636419	0.203186	3.13219	0.00173506	0.0372758	HH13|HH7-2|HU-PP-1|OV-1|PRL-2|PRL2|PTP4A|PTPCAAX2|ptp-IV1a|ptp-IV1b	protein tyrosine phosphatase type IVA; member 2
RPF1	1355.95	0.428809	0.136943	3.1313	0.00174033	0.0373387	BXDC5	ribosome production factor 1 homolog
FLJ38576	4.53898	-2.05176	0.655854	-3.12838	0.00175775	0.0376617	-	uncharacterized LOC651430
RNF149	1697.76	0.814804	0.260592	3.12674	0.00176755	0.0378209	DNAPTP2	ring finger protein 149
PPT1	2156.21	0.797161	0.255044	3.12558	0.00177454	0.0379196	CLN1|INCL|PPT	palmitoyl-protein thioesterase 1
MEF2A	681.082	0.548988	0.175673	3.12506	0.00177769	0.037936	ADCAD1|RSRFC4|RSRFC9|mef2	myocyte enhancer factor 2A
HERC6	259.463	-1.23744	0.396363	-3.12198	0.00179638	0.0381488	-	HECT and RLD domain containing E3 ubiquitin protein ligase family member 6
CD40	587.513	-0.817319	0.261809	-3.12181	0.00179743	0.0381488	Bp50|CDW40|TNFRSF5|p50	CD40 molecule
TSPYL5	523.744	-0.704967	0.225899	-3.12071	0.00180414	0.0381488	-	TSPY like 5
PAQR4	44.2567	1.92229	0.616098	3.12011	0.00180783	0.0381488	-	progestin and adipoQ receptor family member 4
TNRC6C	363.677	-0.582772	0.186803	-3.11972	0.00181022	0.0381488	-	trinucleotide repeat containing 6C
RPS10P18	4.24687	-2.56604	0.822558	-3.11958	0.00181109	0.0381488	RPS10_6_1108	ribosomal protein S10 pseudogene 18
TIGIT	3594.03	-0.682492	0.218778	-3.11956	0.00181119	0.0381488	VSIG9|VSTM3|WUCAM	T cell immunoreceptor with Ig and ITIM domains
HARS2	471.792	-0.619439	0.198579	-3.11936	0.00181247	0.0381488	HARSL|HARSR|HO3|HisRS|PRLTS2	histidyl-tRNA synthetase 2; mitochondrial
MAFF	573.442	0.874921	0.280488	3.11928	0.00181291	0.0381488	U-MAF|hMafF	MAF bZIP transcription factor F
C1R	5.29608	-4.18383	1.34141	-3.11898	0.00181477	0.0381488	EDSPD1	complement C1r
HPCAL1	1711.35	0.679915	0.218011	3.11872	0.00181638	0.0381488	BDR1|HLP2|VILIP-3	hippocalcin like 1
SH3BGRL	5148.71	0.477565	0.153234	3.11658	0.00182965	0.0383769	HEL-S-115|SH3BGR	SH3 domain binding glutamate rich protein like
FLI1	1171.96	0.598983	0.192561	3.11061	0.00186704	0.0390583	BDPLT21|EWSR2|SIC-1	Fli-1 proto-oncogene; ETS transcription factor
ANKRD13A	963.14	0.524759	0.168942	3.10616	0.00189534	0.0394977	ANKRD13|NY-REN-25	ankyrin repeat domain 13A
LINC00672	31.1532	1.83171	0.589785	3.10572	0.00189819	0.0394977	-	long intergenic non-protein coding RNA 672
ADAP1	121.329	1.26201	0.40638	3.1055	0.00189959	0.0394977	CENTA1|GCS1L|p42IP4	ArfGAP with dual PH domains 1
FGFR1	3013.12	-1.04252	0.335772	-3.10484	0.00190382	0.0394977	BFGFR|CD331|CEK|ECCL|FGFBR|FGFR-1|FLG|FLT-2|FLT2|HBGFR|HH2|HRTFDS|KAL2|N-SAM|OGD|bFGF-R-1	fibroblast growth factor receptor 1
CORO1A	16421.8	0.369959	0.119174	3.10438	0.00190681	0.0394977	CLABP|CLIPINA|HCORO1|IMD8|TACO|p57	coronin 1A
TMEM170B	1825.07	0.581265	0.187247	3.10427	0.00190749	0.0394977	-	transmembrane protein 170B
PRPF4	637.936	-0.431953	0.139171	-3.10375	0.00191083	0.0394977	HPRP4|HPRP4P|PRP4|Prp4p|RP70|SNRNP60	pre-mRNA processing factor 4
DENND4A	401.288	0.970936	0.31288	3.10322	0.00191425	0.0394977	IRLB|MYCPBP	DENN domain containing 4A
MLEC	2285.15	-0.393141	0.126693	-3.10311	0.00191498	0.0394977	KIAA0152	malectin
FAS	367.708	-1.13225	0.364881	-3.10306	0.00191529	0.0394977	ALPS1A|APO-1|APT1|CD95|FAS1|FASTM|TNFRSF6	Fas cell surface death receptor
LYSMD1	83.0011	-1.01036	0.325826	-3.10092	0.00192923	0.0397337	SB145	LysM domain containing 1
FNIP2	155.708	0.913484	0.294651	3.10023	0.00193374	0.0397751	FNIPL|MAPO1	folliculin interacting protein 2
RFT1	464.501	-0.571951	0.184636	-3.09772	0.00195017	0.0400104	CDG1N	RFT1 homolog
TPM3P8	240.677	0.40756	0.131568	3.09771	0.0019502	0.0400104	-	tropomyosin 3 pseudogene 8
PHKA1	47.9436	1.65182	0.534471	3.09057	0.0019977	0.0409322	PHKA	phosphorylase kinase regulatory subunit alpha 1
ALKBH4	129.167	-0.591825	0.191616	-3.08861	0.00201098	0.0411125	ABH4	alkB homolog 4; lysine demethylase
ATP8A1	693.83	-0.60498	0.195896	-3.08827	0.00201324	0.0411125	ATPASEII|ATPIA|ATPP2	ATPase phospholipid transporting 8A1
AAED1	242.571	0.754015	0.244166	3.08813	0.00201423	0.0411125	C9orf21	AhpC/TSA antioxidant enzyme domain containing 1
NR4A1	566.816	1.78593	0.578576	3.08677	0.00202347	0.0412317	GFRP1|HMR|N10|NAK-1|NGFIB|NP10|NUR77|TR3	nuclear receptor subfamily 4 group A member 1
DDHD1	384.714	-0.567511	0.183884	-3.08625	0.00202698	0.0412317	PA-PLA1|PAPLA1|SPG28	DDHD domain containing 1
HGF	17.5296	4.33706	1.40534	3.08613	0.00202783	0.0412317	DFNB39|F-TCF|HGFB|HPTA|SF	hepatocyte growth factor
TGFB1	1229.21	1.27726	0.414044	3.08485	0.00203657	0.0413566	CED|DPD1|LAP|TGFB|TGFbeta	transforming growth factor beta 1
VDAC1P1	37.2269	0.734483	0.238264	3.08264	0.00205173	0.0415587	VDAC1P	voltage dependent anion channel 1 pseudogene 1
RAI1	116.728	1.3231	0.429329	3.08179	0.00205761	0.0416247	SMCR|SMS	retinoic acid induced 1
FCGR3B	23.3428	3.585	1.16364	3.08084	0.00206415	0.0417042	CD16|CD16A|CD16b|FCG3|FCGR3|FCGR3A|FCR-10|FCRIII|FCRIIIb	Fc fragment of IgG receptor IIIb
CCND3	14002	0.433168	0.140739	3.07781	0.00208528	0.0420778	-	cyclin D3
PROX2	11.7706	3.52432	1.14545	3.07681	0.00209231	0.0421131	PROX-2	prospero homeobox 2
PAK1IP1	477.653	0.456415	0.148389	3.0758	0.00209938	0.0421908	MAK11|PIP1|WDR84|bA421M1.5|hPIP1	PAK1 interacting protein 1
CFL1	11359.7	0.376453	0.122404	3.0755	0.00210147	0.0421908	CFL|HEL-S-15|cofilin	cofilin 1
HEBP1	93.8196	1.27574	0.414898	3.07483	0.00210622	0.0422329	HBP|HEBP	heme binding protein 1
MGAT3	116.688	-1.59289	0.518167	-3.07408	0.00211154	0.0422663	GNT-III|GNT3	mannosyl (beta-1;4-)-glycoprotein beta-1;4-N-acetylglucosaminyltransferase
TRPM2	44.1839	2.59344	0.84381	3.07349	0.00211574	0.0422663	EREG1|KNP3|LTRPC2|LTrpC-2|NUDT9H|NUDT9L1|TRPC7	transient receptor potential cation channel subfamily M member 2
FARSA	1153.97	-0.325728	0.10598	-3.07347	0.00211584	0.0422663	CML33|FARSL|FARSLA|FRSA|PheHA	phenylalanyl-tRNA synthetase subunit alpha
LDHAP5	227.451	0.690504	0.224699	3.07301	0.00211909	0.0422784	LDHAL5	lactate dehydrogenase A pseudogene 5
NDRG1	1811.97	0.716637	0.233424	3.07011	0.00213982	0.0426386	CAP43|CMT4D|DRG-1|DRG1|GC4|HMSNL|NDR1|NMSL|PROXY1|RIT42|RTP|TARG1|TDD5	N-myc downstream regulated 1
ZNF385A	30.3837	1.41684	0.461601	3.06939	0.00214493	0.0426871	HZF|RZF|ZFP385|ZNF385	zinc finger protein 385A
PTPN9	776.685	0.649222	0.211541	3.06901	0.0021477	0.0426888	MEG2|PTPMEG2	protein tyrosine phosphatase; non-receptor type 9
ACP5	444.031	-0.85806	0.279659	-3.06823	0.00215329	0.0427467	HPAP|TRACP5a|TRACP5b|TRAP|TrATPase	acid phosphatase 5; tartrate resistant
CYB5R1	227.525	1.27315	0.415041	3.06752	0.00215845	0.0427958	B5R.1|B5R1|B5R2|NQO3A2|humb5R2	cytochrome b5 reductase 1
CTDSP1	216.123	1.2643	0.412276	3.06663	0.00216487	0.0428699	NIF3|NLI-IF|NLIIF|SCP1	CTD small phosphatase 1
GPR89B	115.374	-0.504072	0.164409	-3.06596	0.00216974	0.0429129	GPHR|GPR89|GPR89C|SH120|UNQ192	G protein-coupled receptor 89B
RPL3P2	610.027	0.444865	0.145142	3.06502	0.00217654	0.042994	RPL3-Hom|RPL3_1_679	ribosomal protein L3 pseudogene 2
ZEB2	4071.68	0.459245	0.149871	3.06428	0.00218196	0.0430479	HSPC082|SIP-1|SIP1|SMADIP1|ZFHX1B	zinc finger E-box binding homeobox 2
CALM1	11348.6	0.449455	0.146734	3.06307	0.00219078	0.0431684	CALML2|CAMI|CPVT4|DD132|LQT14|PHKD|caM	calmodulin 1
MYCBP	315.457	0.551477	0.180096	3.06213	0.00219765	0.0432502	AMY-1	MYC binding protein
OSM	54.0363	2.62981	0.858945	3.06168	0.002201	0.0432628	-	oncostatin M
TAB3	190.35	0.839855	0.274439	3.06025	0.00221149	0.0434155	MAP3K7IP3|NAP1	TGF-beta activated kinase 1 (MAP3K7) binding protein 3
SLC25A6	10168.8	0.406691	0.13294	3.05921	0.00221918	0.0435129	AAC3|ANT|ANT 2|ANT 3|ANT3|ANT3Y	solute carrier family 25 member 6
ALS2	167.987	-0.975072	0.318865	-3.05794	0.00222861	0.043644	ALS2CR6|ALSJ|IAHSP|PLSJ	ALS2; alsin Rho guanine nucleotide exchange factor
TSEN54	778.909	0.557901	0.182507	3.05687	0.00223661	0.0437469	PCH2A|PCH4|PCH5|SEN54L|sen54	tRNA splicing endonuclease subunit 54
CLEC2B	407.805	0.687241	0.224871	3.05615	0.00224198	0.0437982	AICL|CLECSF2|HP10085|IFNRG1	C-type lectin domain family 2 member B
FAM53B	170.812	0.899377	0.294344	3.05553	0.00224665	0.0438358	KIAA0140|bA12J10.2|smp	family with sequence similarity 53 member B
RPL7	2028.55	0.386613	0.126561	3.05476	0.00225238	0.0438699	L7|humL7-1	ribosomal protein L7
MAP7D1	1947.48	0.588116	0.192537	3.05456	0.0022539	0.0438699	PARCC1|RPRC1	MAP7 domain containing 1
HIST1H4E	17.0105	-1.44453	0.47301	-3.05391	0.00225882	0.043912	H4/j|H4FJ	histone cluster 1 H4 family member e
PEA15	1227.47	-0.641571	0.210205	-3.05213	0.00227227	0.0440155	HMAT1|HUMMAT1H|MAT1|MAT1H|PEA-15|PED|PED-PEA15|PED/PEA15	proliferation and apoptosis adaptor protein 15
MIR4505	22.0781	1.34726	0.44142	3.0521	0.00227243	0.0440155	mir-4505	microRNA 4505
MIPEP	582.364	0.48517	0.159056	3.05031	0.00228608	0.0441819	COXPD31|HMIP|MIP	mitochondrial intermediate peptidase
DDX41	907.226	0.330951	0.108502	3.05018	0.00228704	0.0441819	ABS|MPLPF	DEAD-box helicase 41
ZP3	7.85128	-2.33502	0.765609	-3.04988	0.00228933	0.0441819	OOMD3|ZP3A|ZP3B|ZPC|Zp-3	zona pellucida glycoprotein 3
MAD2L1BP	408.383	-0.469109	0.15384	-3.04933	0.00229351	0.044209	CMT2	MAD2L1 binding protein
DNMT3A	463.264	-0.797955	0.261742	-3.04863	0.00229887	0.0442588	DNMT3A2|M.HsaIIIA|TBRS	DNA methyltransferase 3 alpha
DYNC1LI1	409.738	0.556546	0.182588	3.04811	0.00230289	0.0442826	DLC-A|DNCLI1|LIC1	dynein cytoplasmic 1 light intermediate chain 1
DOK2	2302.17	0.508753	0.166963	3.04711	0.00231055	0.0443766	p56DOK|p56dok-2	docking protein 2
CD36	32.0827	3.68594	1.20995	3.04636	0.00231629	0.0444331	BDPLT10|CHDS7|FAT|GP3B|GP4|GPIV|PASIV|SCARB3	CD36 molecule
RNF11	736.948	0.765302	0.25128	3.04561	0.00232207	0.0444533	CGI-123|SID1669	ring finger protein 11
CPD	130.2	1.70866	0.561076	3.04532	0.00232433	0.0444533	GP180	carboxypeptidase D
TPD52L2	1514.05	0.524143	0.172145	3.04478	0.00232849	0.0444533	D54|TPD54	tumor protein D52 like 2
USPL1	360.346	-0.946803	0.311061	-3.04378	0.00233624	0.0445444	C13orf22|D13S106E|bA121O19.1	ubiquitin specific peptidase like 1
ARL2BP	39.0716	0.970388	0.318845	3.04345	0.00233886	0.0445444	BART|BART1|RP66	ADP ribosylation factor like GTPase 2 binding protein
PPP1R18	1812.32	-0.403297	0.132564	-3.04228	0.00234791	0.0446634	HKMT1098|KIAA1949	protein phosphatase 1 regulatory subunit 18
EIF4BP6	293.844	0.511874	0.168319	3.04109	0.00235722	0.0447778	-	eukaryotic translation initiation factor 4B pseudogene 6
LDHAP4	602.376	0.676728	0.22255	3.0408	0.00235953	0.0447778	LDHAL4	lactate dehydrogenase A pseudogene 4
CDH17	18.4766	4.26439	1.40284	3.03982	0.0023672	0.0448699	CDH16|HPT-1|HPT1	cadherin 17
TMPRSS9	21.1392	-1.40553	0.463008	-3.03564	0.00240024	0.045442	-	transmembrane serine protease 9
CHST12	4995.06	-0.415871	0.137078	-3.03382	0.00241478	0.0456631	C4S-2|C4ST-2|C4ST2	carbohydrate sulfotransferase 12
MRPS18B	1140.16	-0.386114	0.127293	-3.03326	0.00241925	0.0456934	C6orf14|HSPC183|HumanS18a|MRP-S18-2|MRPS18-2|PTD017|S18amt	mitochondrial ribosomal protein S18B
MAP1LC3B	1853.98	0.437689	0.144334	3.03246	0.00242566	0.0457205	ATG8F|LC3B|MAP1A/1BLC3|MAP1LC3B-a	microtubule associated protein 1 light chain 3 beta
ANXA5	7217.73	0.674301	0.222368	3.03237	0.00242642	0.0457205	ANX5|ENX2|HEL-S-7|PP4|RPRGL3	annexin A5
AP3B2	9.31477	-4.74457	1.56484	-3.03198	0.00242952	0.0457249	EIEE48|NAPTB	adaptor related protein complex 3 subunit beta 2
CDC42EP2	40.1926	2.02774	0.669275	3.02976	0.00244747	0.0458484	BORG1|CEP2	CDC42 effector protein 2
VAPA	1726.95	0.345007	0.11388	3.02956	0.00244907	0.0458484	VAP-33|VAP-A|VAP33|hVAP-33	VAMP associated protein A
ID1	208.324	1.548	0.510991	3.02942	0.00245025	0.0458484	ID|bHLHb24	inhibitor of DNA binding 1; HLH protein
FIS1	1281.3	0.399213	0.131794	3.02907	0.00245304	0.0458484	CGI-135|TTC11	fission; mitochondrial 1
CPA3	6.17392	5.84439	1.92945	3.02904	0.00245334	0.0458484	MC-CPA	carboxypeptidase A3
MS4A4E	73.489	4.0019	1.32164	3.02797	0.00246205	0.0459035	-	membrane spanning 4-domains A4E
DTD1	87.3079	1.35102	0.446521	3.02566	0.00248091	0.0462011	C20orf88|DTD|DUE-B|DUEB|HARS2|pqn-68	D-tyrosyl-tRNA deacylase 1
IGHV3-23	5.18223	-3.3308	1.10117	-3.02478	0.00248814	0.0462816	DP47|IGHV323|V3-23|VH26	immunoglobulin heavy variable 3-23
SDC3	2869.59	-0.734527	0.242865	-3.02443	0.00249106	0.046282	SDCN|SYND3	syndecan 3
RNH1	1986.74	0.770824	0.255037	3.0224	0.00250778	0.0465385	RAI|RNH	ribonuclease/angiogenin inhibitor 1
MS4A4A	75.3734	3.23827	1.0718	3.02134	0.0025166	0.0466478	4SPAN1|CD20-L1|CD20L1|HDCME31P|MS4A4|MS4A7	membrane spanning 4-domains A4A
GRIP2	7.82175	-4.91998	1.62902	-3.02022	0.00252592	0.0466846	-	glutamate receptor interacting protein 2
TBX21	5.43098	3.79594	1.25702	3.0198	0.00252939	0.0466846	T-PET|T-bet|TBET|TBLYM	T-box 21
MAGEA6	77.1773	-0.699501	0.23164	-3.01977	0.00252963	0.0466846	CT1.6|MAGE-3b|MAGE3B|MAGE6	MAGE family member A6
VGLL4	1291.32	0.475717	0.157538	3.01969	0.0025303	0.0466846	VGL-4	vestigial like family member 4
ETFBKMT	114.547	-0.684111	0.226595	-3.01909	0.00253535	0.0467237	C12orf72|ETFB-KMT|METTL20	electron transfer flavoprotein subunit beta lysine methyltransferase
MAML3	188.894	0.833589	0.276167	3.01842	0.00254093	0.0467725	CAGH3|ERDA3|GDN|MAM-2|MAM2|TNRC3|mam-3	mastermind like transcriptional coactivator 3
LYRM4	312.697	0.56937	0.188667	3.01786	0.00254564	0.046776	C6orf149|CGI-203|COXPD19|ISD11	LYR motif containing 4
TADA2B	1242.84	-0.512514	0.169836	-3.0177	0.00254699	0.046776	ADA2(beta)|ADA2B	transcriptional adaptor 2B
PCNP	895.871	0.485212	0.160809	3.01731	0.00255025	0.046782	-	PEST proteolytic signal containing nuclear protein
MINK1	326.913	0.602934	0.199862	3.01675	0.00255496	0.0468146	B55|MAP4K6|MINK|YSK2|ZC3	misshapen like kinase 1
HMOX2	2719.21	0.537037	0.178039	3.0164	0.00255794	0.0468153	HO-2	heme oxygenase 2
TPPP3	10.6828	2.89918	0.961372	3.01566	0.00256418	0.0468756	CGI-38|TPPP/p20|p20|p25gamma	tubulin polymerization promoting protein family member 3
HMGB3	88.7084	1.00489	0.33329	3.01507	0.00256924	0.0469144	HMG-2a|HMG-4|HMG2A|HMG4	high mobility group box 3
ZNF799	65.4652	-0.995002	0.330142	-3.01386	0.00257947	0.0470472	HIT-40|ZNF842	zinc finger protein 799
MGLL	199.388	2.46428	0.818033	3.01245	0.00259151	0.047159	HU-K5|HUK5|MAGL|MGL	monoglyceride lipase
CCDC36	9.13929	2.89826	0.962313	3.01177	0.0025973	0.047174	CT74	coiled-coil domain containing 36
RPL4	3891.56	0.356535	0.118393	3.01145	0.00260002	0.047174	L4	ribosomal protein L4
FBXO17	21.5712	2.36093	0.78402	3.01131	0.00260121	0.047174	FBG4|FBX26|FBXO26|Fbx17	F-box protein 17
IL16	730.621	1.09625	0.364247	3.00963	0.00261566	0.0473822	LCF|NIL16|PRIL16|prIL-16	interleukin 16
PDRG1	638.784	-0.58395	0.194069	-3.00899	0.00262122	0.0474289	C20orf126|PDRG	p53 and DNA damage regulated 1
ADAM33	37.8949	3.22126	1.07106	3.00754	0.00263375	0.047536	C20orf153|DJ964F7.1	ADAM metallopeptidase domain 33
TBXA2R	45.6079	2.5384	0.844064	3.00735	0.00263535	0.047536	BDPLT13|TXA2-R	thromboxane A2 receptor
CPQ	476.768	1.14801	0.381746	3.00727	0.00263609	0.047536	LDP|PGCP	carboxypeptidase Q
ZNF839	120.823	-0.658848	0.219153	-3.00634	0.00264412	0.0476271	C14orf131	zinc finger protein 839
SMG7	1324.72	-0.327244	0.10892	-3.00444	0.00266069	0.0478714	C1orf16|EST1C|SGA56M	SMG7; nonsense mediated mRNA decay factor
TIPARP	706.594	0.589086	0.196165	3.00302	0.00267318	0.0480419	ARTD14|PARP7|pART14	TCDD inducible poly(ADP-ribose) polymerase
RRP8	360.405	-0.611105	0.203598	-3.00153	0.00268625	0.048204	KIAA0409|NML	ribosomal RNA processing 8
SLC22A15	53.8771	2.56885	0.85591	3.00131	0.00268825	0.048204	FLIPT1|PRO34686	solute carrier family 22 member 15
RARA	329.8	0.998985	0.332894	3.00091	0.00269173	0.0482122	NR1B1|RAR	retinoic acid receptor alpha
IGHV3-73	6.20102	-5.08185	1.69393	-3.00004	0.00269947	0.048292	IGHV373|VH	immunoglobulin heavy variable 3-73
RPL13AP7	254.269	0.608775	0.20308	2.99771	0.0027202	0.0485585	RPL13A_12_1722	ribosomal protein L13a pseudogene 7
CLIP1	684.108	0.544352	0.181639	2.99689	0.00272749	0.0486342	CLIP|CLIP-170|CLIP170|CYLN1|RSN	CAP-Gly domain containing linker protein 1
KLF9	31.6231	1.61765	0.540226	2.9944	0.00274982	0.0489775	BTEB|BTEB1	Kruppel like factor 9
PPP3CA	489.336	0.548723	0.18331	2.99341	0.00275878	0.0490822	CALN|CALNA|CALNA1|CCN1|CNA1|IECEE|IECEE1|PPP2B	protein phosphatase 3 catalytic subunit alpha
NPEPL1	73.5829	1.00664	0.33639	2.99248	0.00276718	0.0491767	bA261P9.2	aminopeptidase like 1
LINS1	85.7155	-1.09344	0.365604	-2.99079	0.00278257	0.0493952	LINS|MRT27|WINS1	lines homolog 1
SERPINB1	1332.52	1.30555	0.436623	2.9901	0.00278883	0.0494291	EI|ELANH2|HEL-S-27|HEL57|LEI|M/NEI|MNEI|PI-2|PI2	serpin family B member 1
GPR174	85.7632	-0.853011	0.285527	-2.98749	0.00281275	0.0496615	FKSG79|GPCR17|LYPSR3	G protein-coupled receptor 174
SLC31A1	583.991	0.501826	0.167978	2.98745	0.00281314	0.0496615	COPT1|CTR1	solute carrier family 31 member 1
TM2D3	412.381	-0.544887	0.182483	-2.98595	0.00282694	0.0498093	BLP2	TM2 domain containing 3
LAP3	7267.34	-0.434121	0.145392	-2.98587	0.00282776	0.0498093	HEL-S-106|LAP|LAPEP|PEPS	leucine aminopeptidase 3
PPP1R11	729.294	0.494886	0.165895	2.98313	0.0028532	0.0501465	CFAP255|HCG-V|HCGV|IPP3|TCTE5|TCTEX5	protein phosphatase 1 regulatory inhibitor subunit 11
RALA	540.718	0.490401	0.16447	2.9817	0.00286648	0.0503245	RAL	RAS like proto-oncogene A
GAREM1	9.60269	2.06827	0.693793	2.98111	0.00287208	0.0503673	C18orf11|FAM59A|GAREM|Gm944	GRB2 associated regulator of MAPK1 subtype 1
ANK1	53.2895	4.24343	1.42433	2.97924	0.00288967	0.05062	ANK|SPH1|SPH2	ankyrin 1
C2orf70	25.0271	-3.13073	1.05142	-2.97763	0.00290488	0.0507748	-	chromosome 2 open reading frame 70
RCL1	663.465	0.497499	0.167205	2.97538	0.00292621	0.0510441	RNAC|RPCL1	RNA terminal phosphate cyclase like 1
CRIP1	938.957	1.27075	0.427094	2.97534	0.00292668	0.0510441	CRHP|CRIP|CRP-1|CRP1	cysteine rich protein 1
GRK6	1811.06	0.707279	0.237792	2.97436	0.002936	0.0511506	GPRK6	G protein-coupled receptor kinase 6
CD300E	13.1443	3.84016	1.29138	2.97368	0.00294254	0.0512085	CD300LE|CLM-2|CLM2|CMRF35-A5|IREM-2|IREM2|PIgR-2|PIgR2	CD300e molecule
TMEM138	296.678	-0.436813	0.146924	-2.97306	0.0029485	0.0512563	HSPC196	transmembrane protein 138
SLC6A4	44.4601	5.67535	1.91012	2.97121	0.00296631	0.0515097	5-HTT|5-HTTLPR|5HTT|HTT|OCD1|SERT|SERT1|hSERT	solute carrier family 6 member 4
WDR75	297.774	-0.676108	0.22759	-2.97073	0.0029709	0.0515333	NET16|UTP17	WD repeat domain 75
DOCK5	230.949	1.80736	0.608642	2.9695	0.00298287	0.0516788	-	dedicator of cytokinesis 5
PTS	152.165	0.55999	0.1886	2.9692	0.00298577	0.0516788	PTPS	6-pyruvoyltetrahydropterin synthase
CYBRD1	891.061	1.12573	0.379418	2.96698	0.00300738	0.0519963	CYB561A2|DCYTB|FRRS3	cytochrome b reductase 1
C17orf99	20.8143	-1.0933	0.368681	-2.96545	0.00302244	0.0521639	IL-40|UNQ464	chromosome 17 open reading frame 99
SH3BP2	1895.35	-0.565901	0.190839	-2.96533	0.00302361	0.0521639	3BP-2|3BP2|CRBM|CRPM|RES4-23	SH3 domain binding protein 2
MZB1	3366.81	-0.655928	0.221346	-2.96336	0.00304301	0.0524407	MEDA-7|PACAP|pERp1	marginal zone B and B1 cell specific protein
PRDX1	890.923	-0.359094	0.121197	-2.96289	0.00304762	0.0524407	MSP23|NKEF-A|NKEFA|PAG|PAGA|PAGB|PRX1|PRXI|TDPX2	peroxiredoxin 1
GSR	671.92	0.519147	0.175228	2.9627	0.00304953	0.0524407	GR|HEL-75|HEL-S-122m	glutathione-disulfide reductase
ARMCX2	36.7481	-1.92154	0.648658	-2.96234	0.00305315	0.0524464	ALEX2|GASP9	armadillo repeat containing X-linked 2
HERPUD2	1120.7	0.372298	0.125735	2.96098	0.0030666	0.0525641	-	HERPUD family member 2
RBM12B	83.1148	-0.995332	0.336333	-2.95937	0.00308273	0.0527839	MGC:33837	RNA binding motif protein 12B
VASH1	99.5026	2.4214	0.818426	2.9586	0.00309038	0.0528582	KIAA1036	vasohibin 1
TMEM53	533.248	-0.580326	0.196178	-2.95816	0.00309486	0.052878	NET4	transmembrane protein 53
IAH1	549.131	0.408977	0.138348	2.95615	0.00311508	0.0531613	-	isoamyl acetate hydrolyzing esterase 1 (putative)
PRELID1P1	276.095	0.344027	0.116388	2.95585	0.00311811	0.0531613	-	PRELI domain containing 1 pseudogene 1
FAM122A	328.237	-0.722693	0.244532	-2.95542	0.00312248	0.0531693	C9orf42	family with sequence similarity 122A
RBMS2	5.81768	3.03169	1.02611	2.95455	0.00313123	0.0531693	SCR3	RNA binding motif single stranded interacting protein 2
EIF3FP3	773.233	0.41561	0.140669	2.95453	0.0031315	0.0531693	-	eukaryotic translation initiation factor 3 subunit F pseudogene 3
PDIK1L	168.966	-0.721457	0.244205	-2.95431	0.00313367	0.0531693	CLIK1L|STK35L2	PDLIM1 interacting kinase 1 like
RPL24P4	190.647	0.495325	0.167671	2.95416	0.00313526	0.0531693	RPL24_1_692|dJ125M3.1	ribosomal protein L24 pseudogene 4
ING2	275.407	0.750694	0.254184	2.95336	0.0031434	0.0532507	ING1L|p33ING2	inhibitor of growth family member 2
C3orf62	227.158	0.594747	0.201461	2.95217	0.00315551	0.0533992	-	chromosome 3 open reading frame 62
TSFM	168.052	-0.618086	0.209394	-2.95179	0.00315939	0.0534081	EFTS|EFTSMT	Ts translation elongation factor; mitochondrial
LZIC	393.235	0.451462	0.152963	2.95145	0.0031629	0.0534107	-	leucine zipper and CTNNBIP1 domain containing
HPGDS	5.461	-5.23289	1.77355	-2.95052	0.00317244	0.0535151	GSTS|GSTS1|GSTS1-1|PGD2|PGDS	hematopoietic prostaglandin D synthase
2019-03-03	35.9653	1.1995	0.406585	2.95018	0.00317591	0.053517	MARCH-III|RNF173	membrane associated ring-CH-type finger 3
HOMER1	14.5016	-1.5191	0.515191	-2.94862	0.00319191	0.0536684	HOMER|HOMER1A|HOMER1B|HOMER1C|SYN47|Ves-1	homer scaffold protein 1
LGI4	41.1477	-1.65554	0.561584	-2.94799	0.00319846	0.0536684	AMCNMY|LGIL3	leucine rich repeat LGI family member 4
MTCP1	22.9063	-1.15421	0.391546	-2.94784	0.00320007	0.0536684	P13MTCP1|p8MTCP1	mature T cell proliferation 1
GRK6P1	51.8007	0.796124	0.270073	2.94781	0.00320029	0.0536684	GPRK6L|GPRK6P|GRK6PS	G protein-coupled receptor kinase 6 pseudogene 1
TNFRSF4	159.018	-2.02032	0.685395	-2.94768	0.00320172	0.0536684	ACT35|CD134|IMD16|OX40|TXGP1L	TNF receptor superfamily member 4
WNK1	682.606	0.480412	0.163057	2.94628	0.00321623	0.0537984	HSAN2|HSN2|KDP|PPP1R167|PRKWNK1|PSK|p65	WNK lysine deficient protein kinase 1
RABGGTA	425.467	0.5146	0.174684	2.94588	0.00322033	0.0538106	PTAR3	Rab geranylgeranyltransferase subunit alpha
2019-09-07	2613	0.303692	0.103135	2.9446	0.00323374	0.0539216	CDC10|CDC3|NBLA02942|SEPT7A	septin 7
NFIL3	633.453	1.32735	0.45107	2.94267	0.00325395	0.0542018	E4BP4|IL3BP1|NF-IL3A|NFIL3A	nuclear factor; interleukin 3 regulated
ZNF217	347.689	-0.562048	0.191048	-2.94192	0.00326179	0.0542758	ZABC1	zinc finger protein 217
GRB2	4371.53	0.289479	0.0984122	2.9415	0.0032663	0.0542941	ASH|EGFRBP-GRB2|Grb3-3|MST084|MSTP084|NCKAP2	growth factor receptor bound protein 2
RNF146	386.46	-0.789776	0.268631	-2.94	0.00328211	0.0545001	-	ring finger protein 146
RNF130	5208.28	0.403023	0.137347	2.93435	0.00334245	0.0554443	G1RZFP|GOLIATH|GP	ring finger protein 130
ZNF330	467.778	-0.457001	0.155901	-2.93135	0.00337493	0.0558319	HSA6591|NOA36	zinc finger protein 330
ZNF274	542.419	-0.556103	0.189725	-2.93111	0.00337755	0.0558319	HFB101|ZF2|ZKSCAN19|ZSCAN51	zinc finger protein 274
SLC7A6OS	297.225	-0.339225	0.115745	-2.9308	0.00338089	0.0558319	-	solute carrier family 7 member 6 opposite strand
SLC39A10	264.538	0.763965	0.260675	2.93072	0.00338176	0.0558319	LZT-Hs2	solute carrier family 39 member 10
IMMP1L	146.271	-0.465148	0.158753	-2.93	0.00338957	0.0558319	IMMP1|IMP1|IMP1-LIKE	inner mitochondrial membrane peptidase subunit 1
AKAP11	629.581	-0.472755	0.161351	-2.92998	0.00338987	0.0558319	AKAP-11|AKAP220|PPP1R44|PRKA11	A-kinase anchoring protein 11
PSMC3IP	96.2421	-0.854363	0.291606	-2.92985	0.00339123	0.0558319	GT198|HOP2|HUMGT198A|ODG3|TBPIP	PSMC3 interacting protein
RSU1	1930.12	0.927325	0.316535	2.92961	0.00339383	0.0558319	RSP-1	Ras suppressor protein 1
PLCB2	2030.92	0.904686	0.308914	2.9286	0.00340489	0.0559561	PLC-beta-2	phospholipase C beta 2
PITPNA	3606.75	0.298243	0.101862	2.9279	0.00341258	0.0559917	HEL-S-36|PI-TPalpha|PITPN|VIB1A	phosphatidylinositol transfer protein alpha
JADE2	894.236	-0.83912	0.286611	-2.92774	0.0034144	0.0559917	JADE-2|PHF15	jade family PHD finger 2
SF3B4	1152.65	0.368234	0.125787	2.92744	0.0034176	0.0559917	AFD1|Hsh49|SAP49|SF3b49	splicing factor 3b subunit 4
TFCP2L1	291.204	2.59729	0.887364	2.92698	0.00342273	0.0560182	CRTR1|LBP-9|LBP9	transcription factor CP2 like 1
TARS	1175.67	-0.528743	0.180714	-2.92585	0.00343519	0.0561646	ThrRS	threonyl-tRNA synthetase
HS3ST1	3599.4	-0.636762	0.217662	-2.92546	0.00343948	0.0561771	3OST|3OST1	heparan sulfate-glucosamine 3-sulfotransferase 1
ZBED8	92.344	-1.01966	0.348618	-2.92486	0.00344615	0.0562283	Buster3|C5orf54	zinc finger BED-type containing 8
ISG20L2	339.293	-0.43665	0.14931	-2.92446	0.00345054	0.0562424	HSD38	interferon stimulated exonuclease gene 20 like 2
MAGEA3	84.3287	-0.853228	0.291826	-2.92376	0.00345832	0.0563116	CT1.3|HIP8|HYPD|MAGE3|MAGEA6	MAGE family member A3
C12orf66	170.213	-0.767219	0.262494	-2.9228	0.00346894	0.0563893	-	chromosome 12 open reading frame 66
C5orf34	1012.42	-0.611758	0.209313	-2.92269	0.00347017	0.0563893	-	chromosome 5 open reading frame 34
PDLIM2	3745.75	0.485686	0.166204	2.92223	0.00347533	0.0564158	MYSTIQUE|SLIM	PDZ and LIM domain 2
INAFM2	39.7953	1.52427	0.521757	2.92143	0.00348433	0.0564922	LINC00984|OGU1	InaF motif containing 2
TANC2	28.5778	1.52803	0.523122	2.92098	0.00348932	0.0564922	ROLSA|rols	tetratricopeptide repeat; ankyrin repeat and coiled-coil containing 2
RNF121	450.043	-0.449716	0.15402	-2.91985	0.00350204	0.0565272	-	ring finger protein 121
BTBD19	292.06	-0.932235	0.31928	-2.9198	0.00350252	0.0565272	-	BTB domain containing 19
SNRNP40	835.33	-0.3455	0.118333	-2.91972	0.00350347	0.0565272	40K|HPRP8BP|PRP8BP|PRPF8BP|SPF38|WDR57	small nuclear ribonucleoprotein U5 subunit 40
STAT2	5818.79	-0.39712	0.136132	-2.91717	0.00353227	0.0569341	IMD44|ISGF-3|P113|STAT113	signal transducer and activator of transcription 2
IGHV2-5	11.2874	-2.83266	0.97115	-2.91681	0.00353634	0.0569423	IGHV25|VH	immunoglobulin heavy variable 2-5
PRSS48	16.775	-3.62459	1.24295	-2.91612	0.00354418	0.0569591	ESSPL	serine protease 48
PTX3	23.998	5.19708	1.78221	2.91609	0.00354453	0.0569591	TNFAIP5|TSG-14	pentraxin 3
GOT1L1	11.2328	-2.98631	1.02439	-2.9152	0.00355463	0.0570639	-	glutamic-oxaloacetic transaminase 1 like 1
TIGD2	45.5734	-1.89373	0.649861	-2.91406	0.00356765	0.0571938	HEL106	tigger transposable element derived 2
FGFR3	38.3903	2.00136	0.686842	2.91386	0.0035699	0.0571938	ACH|CD333|CEK2|HSFGFR3EX|JTK4	fibroblast growth factor receptor 3
SARAF	3854.94	0.498466	0.17111	2.91313	0.00357827	0.05725	FOAP-7|HSPC035|TMEM66|XTP3	store-operated calcium entry associated regulatory factor
C5orf15	754.39	0.424373	0.145686	2.91293	0.00358059	0.05725	HTGN29|KCT2	chromosome 5 open reading frame 15
DNPH1	372.288	-0.737421	0.253225	-2.91212	0.00358986	0.0573238	C6orf108|RCL|dJ330M21.3	2'-deoxynucleoside 5'-phosphate N-hydrolase 1
RBM15B	621.285	0.628427	0.215829	2.91169	0.00359476	0.0573238	HUMAGCGB|OTT3	RNA binding motif protein 15B
GRAMD1A	1244.34	0.74946	0.257453	2.91106	0.00360207	0.0573238	KIAA1533	GRAM domain containing 1A
CD24P4	9.39478	3.79016	1.30208	2.91086	0.00360434	0.0573238	CD24L4	CD24 molecule pseudogene 4
ZNF280B	210.295	-1.23134	0.423038	-2.91071	0.00360612	0.0573238	5'OY11.1|D87009.C22.3|SUHW2|ZNF279|ZNF632	zinc finger protein 280B
RUNX1	1266.11	0.250905	0.0862115	2.91034	0.00361038	0.0573238	AML1|AML1-EVI-1|AMLCR1|CBF2alpha|CBFA2|EVI-1|PEBP2aB|PEBP2alpha	runt related transcription factor 1
ZNF766	385.016	-0.667075	0.229285	-2.90937	0.00362158	0.0574421	-	zinc finger protein 766
SSBP4	744.261	0.610502	0.209861	2.90907	0.00362504	0.0574421	-	single stranded DNA binding protein 4
MRPL14	562.536	-0.358158	0.123163	-2.908	0.00363743	0.0575812	L14mt|L32mt|MRP-L14|MRP-L32|MRPL32|RMPL32|RPML32	mitochondrial ribosomal protein L14
SLFN5	2701.33	-0.745336	0.25636	-2.90738	0.00364474	0.0576396	-	schlafen family member 5
LAIR2	298.448	-0.604053	0.207825	-2.90654	0.00365448	0.0577364	CD306	leukocyte associated immunoglobulin like receptor 2
RAP2B	534.735	0.780801	0.26871	2.90574	0.00366384	0.0578271	-	RAP2B; member of RAS oncogene family
RAD51AP1	33.8093	-1.71272	0.589672	-2.90454	0.00367795	0.0579922	PIR51	RAD51 associated protein 1
CAMK1D	89.8898	1.15172	0.396587	2.90408	0.00368338	0.0580204	CKLiK|CaM-K1|CaMKID	calcium/calmodulin dependent protein kinase ID
FLOT2	995.109	1.14199	0.393554	2.90174	0.00371093	0.0583968	ECS-1|ECS1|ESA|ESA1|M17S1	flotillin 2
IMPA2	1199.79	0.390649	0.134654	2.90114	0.00371803	0.0584154	-	inositol monophosphatase 2
WFDC21P	56.8026	-1.42468	0.491094	-2.90103	0.00371944	0.0584154	LNCDC|linc-DC|lnc-DC	WAP four-disulfide core domain 21; pseudogene
RPL13A	3677	0.349028	0.120415	2.89853	0.00374911	0.0588234	L13A|TSTA1	ribosomal protein L13a
FKBP14	288.043	-0.567526	0.195885	-2.89725	0.00376455	0.0590076	EDSKMH|EDSKSCL2|FKBP22|IPBP12	FK506 binding protein 14
MYL6	8646.98	0.312653	0.107935	2.89667	0.0037715	0.0590585	ESMLC|LC17|LC17-GI|LC17-NM|LC17A|LC17B|MLC-3|MLC1SM|MLC3NM|MLC3SM	myosin light chain 6
VSTM1	81.1775	1.68146	0.580673	2.89571	0.00378308	0.0591483	SIRL-1|SIRL1|UNQ3033	V-set and transmembrane domain containing 1
ARF1	12289.2	0.27239	0.0940711	2.89557	0.00378466	0.0591483	-	ADP ribosylation factor 1
TM2D2	408.884	-0.510377	0.176308	-2.8948	0.00379401	0.0592363	BLP1	TM2 domain containing 2
WHAMM	344.584	-0.491369	0.169779	-2.89416	0.00380171	0.0592986	WHAMM1|WHDC1	WAS protein homolog associated with actin; golgi membranes and microtubules
SIGLEC10	57.3586	4.21233	1.45646	2.89217	0.00382588	0.0596034	PRO940|SIGLEC-10|SLG2	sialic acid binding Ig like lectin 10
NAA40	476.296	-0.936977	0.323996	-2.89194	0.00382873	0.0596034	NAT11|NatD|PATT1|hNatD	N(alpha)-acetyltransferase 40; NatD catalytic subunit
TEX261	2215.24	-0.448847	0.155238	-2.89135	0.00383596	0.059633	TEG-261	testis expressed 261
C1orf109	134.906	-0.599637	0.207403	-2.89117	0.00383812	0.059633	-	chromosome 1 open reading frame 109
PHTF2	331.18	0.581567	0.201206	2.8904	0.00384749	0.0597135	-	putative homeodomain transcription factor 2
SNAI3	209.845	-0.655256	0.226722	-2.89013	0.00385079	0.0597135	SMUC|SNAIL3|ZNF293|Zfp293	snail family transcriptional repressor 3
RBP5	4.20207	-4.65082	1.60955	-2.88953	0.00385823	0.0597707	CRBP-III|CRBP3|CRBPIII|HRBPiso	retinol binding protein 5
CARD11	6066.72	-0.48372	0.167451	-2.88872	0.00386812	0.0598657	BENTA|BIMP3|CARMA1|IMD11|IMD11A|PPBL	caspase recruitment domain family member 11
MN1	54.6027	1.67108	0.57902	2.88605	0.00390111	0.0603178	MGCR|MGCR1|MGCR1-PEN|dJ353E16.2	MN1 proto-oncogene; transcriptional regulator
ITPR1	1078.36	-0.54436	0.18868	-2.8851	0.00391293	0.0604418	ACV|CLA4|INSP3R1|IP3R|IP3R1|PPP1R94|SCA15|SCA16|SCA29	inositol 1;4;5-trisphosphate receptor type 1
ASPHD2	142.248	0.966251	0.335066	2.88377	0.00392951	0.0606393	-	aspartate beta-hydroxylase domain containing 2
TLE4	1227.52	0.38568	0.133772	2.88311	0.00393772	0.0606507	BCE-1|BCE1|E(spI)|ESG|ESG4|GRG4|Grg-4	transducin like enhancer of split 4
HIST1H4B	78.4438	-1.27745	0.443084	-2.88309	0.00393798	0.0606507	H4/I|H4FI	histone cluster 1 H4 family member b
SCAPER	1326.38	-0.617955	0.21436	-2.88279	0.00394167	0.0606507	MSTP063|ZNF291|Zfp291	S-phase cyclin A associated protein in the ER
RAB32	258.317	1.25217	0.43447	2.88207	0.00395077	0.0607321	-	RAB32; member RAS oncogene family
EIF4BP7	121.906	0.372965	0.129458	2.88097	0.00396454	0.0608559	-	eukaryotic translation initiation factor 4B pseudogene 7
LMBR1	235.445	0.795178	0.276025	2.88082	0.00396645	0.0608559	ACHP|C7orf2|DIF14|LSS|PPD2|THYP|TPT|ZRS	limb development membrane protein 1
RPGRIP1L	12.2809	-2.47699	0.860001	-2.88022	0.00397396	0.0609123	CORS3|FTM|JBTS7|MKS5|NPHP8|PPP1R134	RPGRIP1 like
VPREB3	15.6845	-3.47844	1.20785	-2.87986	0.00397857	0.0609245	8HS20|N27C7-2	V-set pre-B cell surrogate light chain 3
SDR42E1	18.299	-3.54966	1.23312	-2.8786	0.00399446	0.0611091	HSPC105	short chain dehydrogenase/reductase family 42E; member 1
CYTH3	37.7386	1.49705	0.520166	2.87802	0.00400178	0.0611623	ARNO3|GRP1|PSCD3|cytohesin-3	cytohesin 3
D2HGDH	204.3	0.9648	0.335401	2.87655	0.00402043	0.0613886	D2HGD	D-2-hydroxyglutarate dehydrogenase
ZC3H12C	5.86788	5.12669	1.7827	2.8758	0.00403006	0.0614768	MCPIP3	zinc finger CCCH-type containing 12C
PPDPF	72.1897	0.948592	0.329921	2.87521	0.00403763	0.0615333	C20orf149|dJ697K14.9|exdpf	pancreatic progenitor cell differentiation and proliferation factor
IFNA1	14.6374	-6.91036	2.4038	-2.87476	0.00404332	0.0615562	IFL|IFN|IFN-ALPHA|IFN-alphaD|IFNA13|IFNA@	interferon alpha 1
ISG15	8860.33	-0.90177	0.313715	-2.87449	0.00404685	0.0615562	G1P2|IFI15|IMD38|IP17|UCRP|hUCRP	ISG15 ubiquitin-like modifier
GAS1	385.038	1.44911	0.504227	2.87392	0.00405415	0.0616027	-	growth arrest specific 1
GPR35	89.7475	2.52107	0.877308	2.87365	0.00405764	0.0616027	-	G protein-coupled receptor 35
PSMB5	924.47	-0.342802	0.119315	-2.87308	0.00406492	0.0616544	LMPX|MB1|X	proteasome subunit beta 5
ZNF195	158.333	-0.643783	0.224119	-2.87251	0.00407227	0.0616724	HRF1|ZNFP104	zinc finger protein 195
NOP2	1035.26	-0.503683	0.175353	-2.87239	0.00407383	0.0616724	NOL1|NOP120|NSUN1|p120	NOP2 nucleolar protein
IGLV5-45	176.277	-3.0664	1.06833	-2.87029	0.004101	0.0619659	IGLV545|V4-2	immunoglobulin lambda variable 5-45
POLA2	456.987	-0.747351	0.260434	-2.86964	0.00410942	0.0620343	-	DNA polymerase alpha 2; accessory subunit
GAS6	6441.97	0.778687	0.271528	2.8678	0.0041334	0.0623262	AXLLG|AXSF	growth arrest specific 6
IRF7	27903.6	-0.408468	0.142461	-2.86723	0.00414076	0.0623262	IMD39|IRF-7|IRF-7H|IRF7A|IRF7B|IRF7C|IRF7H	interferon regulatory factor 7
PHF12	342.342	-0.537738	0.187552	-2.86714	0.00414206	0.0623262	PF1	PHD finger protein 12
SOWAHD	143.903	1.25097	0.436341	2.86696	0.00414439	0.0623262	ANKRD58	sosondowah ankyrin repeat domain family member D
RPL5	4339.53	0.308227	0.107541	2.86614	0.00415509	0.0624282	L5|MSTP030|PPP1R135|uL18	ribosomal protein L5
CHST2	301.396	2.67855	0.934713	2.86564	0.00416162	0.0624376	C6ST|GST-2|GST2|Gn6ST-1|HEL-S-75|glcNAc6ST-1	carbohydrate sulfotransferase 2
HIST4H4	138.219	-1.22133	0.426219	-2.8655	0.00416355	0.0624376	H4/p	histone cluster 4 H4
RPL7P26	124.499	0.420596	0.14682	2.86472	0.00417384	0.0625331	RPL7_9_661	ribosomal protein L7 pseudogene 26
VDAC2	1027.67	0.407583	0.142343	2.86339	0.00419137	0.0627367	POR	voltage dependent anion channel 2
SLC9A3R1	1463.64	0.464663	0.162322	2.86261	0.00420169	0.0627886	EBP50|NHERF|NHERF-1|NHERF1|NPHLOP2	SLC9A3 regulator 1
TNNT3	60.3931	1.71983	0.600827	2.86244	0.00420388	0.0627886	TNTF|beta-TnTF	troponin T3; fast skeletal type
LSP1	31299.3	0.457096	0.159711	2.86201	0.00420959	0.0627886	WP34|pp52	lymphocyte specific protein 1
CTSC	24755	-0.691735	0.241759	-2.86126	0.00421955	0.0628507	CPPI|DPP-I|DPP1|DPPI|HMS|JP|JPD|PALS|PDON1|PLS	cathepsin C
TIGAR	270.914	0.747114	0.261157	2.86078	0.00422598	0.0628507	C12orf5|FR2BP	TP53 induced glycolysis regulatory phosphatase
NEDD1	419.325	-0.794508	0.277746	-2.86056	0.00422898	0.0628507	GCP-WD|TUBGCP7	neural precursor cell expressed; developmentally down-regulated 1
ARFGAP1	558.356	-0.582497	0.203639	-2.86044	0.00423053	0.0628507	ARF1GAP|HRIHFB2281	ADP ribosylation factor GTPase activating protein 1
MANBAL	470.848	-0.610748	0.213576	-2.85963	0.00424137	0.0629532	-	mannosidase beta like
RFX2	31.6674	2.82555	0.98832	2.85895	0.0042505	0.06303	-	regulatory factor X2
C11orf54	40.1119	-1.23665	0.433057	-2.85564	0.00429508	0.0636152	PTD012|PTOD012	chromosome 11 open reading frame 54
GTSE1	26.6502	-1.09505	0.3835	-2.85542	0.00429795	0.0636152	B99	G2 and S-phase expressed 1
CNOT8	2376.89	0.398017	0.139426	2.85469	0.00430793	0.0636671	CAF1|CALIF|Caf1b|POP2|hCAF1	CCR4-NOT transcription complex subunit 8
TMTC1	17.557	-3.28897	1.15254	-2.85367	0.00432175	0.0636671	ARG99|OLF|TMTC1A	transmembrane and tetratricopeptide repeat containing 1
KIF3C	68.205	1.8093	0.634064	2.85349	0.00432413	0.0636671	-	kinesin family member 3C
IGKV1OR2-108	16.1052	-3.92211	1.37451	-2.85346	0.00432454	0.0636671	IGKV1OR2108|IGO1	immunoglobulin kappa variable 1/OR2-108 (non-functional)
EFCAB5	10.7192	-2.16977	0.760408	-2.85343	0.00432497	0.0636671	-	EF-hand calcium binding domain 5
BLZF1	306.201	-0.848007	0.2973	-2.85236	0.00433959	0.0637589	GOLGIN-45|JEM-1|JEM-1s|JEM1	basic leucine zipper nuclear factor 1
RABAC1	2757.51	0.341186	0.119664	2.8512	0.00435542	0.0639278	PRA1|PRAF1|YIP3	Rab acceptor 1
PEX14	379.242	-0.506829	0.177777	-2.85093	0.00435917	0.0639278	NAPP2|PBD13A|Pex14p|dJ734G22.2	peroxisomal biogenesis factor 14
ANO10	201.759	0.795428	0.279113	2.84984	0.0043741	0.0640878	SCAR10|TMEM16K	anoctamin 10
RECQL5	2690.59	-0.615146	0.215919	-2.84896	0.0043862	0.0642061	RECQ5	RecQ like helicase 5
OXSR1	865.797	0.356531	0.125193	2.84785	0.00440162	0.0643495	OSR1	oxidative stress responsive 1
NT5M	108.951	1.20092	0.421721	2.84767	0.00440407	0.0643495	dNT-2|dNT2|mdN	5';3'-nucleotidase; mitochondrial
IFNAR2	1187.47	-0.495691	0.174306	-2.8438	0.00445786	0.0650513	IFN-R|IFN-alpha-REC|IFNABR|IFNARB|IMD45	interferon alpha and beta receptor subunit 2
ZFP36L2	2222.58	0.787585	0.276965	2.84363	0.00446026	0.0650513	BRF2|ERF-2|ERF2|RNF162C|TIS11D	ZFP36 ring finger protein like 2
CCDC77	109.646	-1.02208	0.359497	-2.84307	0.00446808	0.0651057	-	coiled-coil domain containing 77
OAS1	526.957	-1.81764	0.639404	-2.8427	0.00447328	0.0651219	E18/E16|IFI-4|OIAS|OIASI	2'-5'-oligoadenylate synthetase 1
RNF219	92.6757	-1.38236	0.486857	-2.83936	0.00452046	0.0657488	C13orf7	ring finger protein 219
SLC31A1P1	35.7209	0.571471	0.201299	2.83892	0.00452672	0.0657798	CTR1P|CTR1psi|SLC31A1P	solute carrier family 31 member 1 pseudogene 1
S100A3	51.7219	1.12455	0.39619	2.83842	0.0045337	0.0658213	S100E	S100 calcium binding protein A3
LDHAP3	5.17957	1.51039	0.532286	2.83756	0.00454601	0.0659399	LDHAL3	lactate dehydrogenase A pseudogene 3
CDK2AP1	160.005	1.02859	0.362626	2.83651	0.00456094	0.0660963	DOC1|DORC1|ST19|doc-1|p12DOC-1	cyclin dependent kinase 2 associated protein 1
NT5DC2	14.9124	4.10041	1.44588	2.83592	0.0045694	0.0661587	-	5'-nucleotidase domain containing 2
GLUD2	109.981	0.570438	0.201466	2.83144	0.00463386	0.0669704	GDH2|GLUDP1	glutamate dehydrogenase 2
RASGRP2	2220.96	0.775519	0.274032	2.83003	0.00465441	0.0672065	CALDAG-GEFI|CDC25L	RAS guanyl releasing protein 2
DHDH	68.4268	0.89587	0.316755	2.82827	0.00467997	0.0674433	2DD|HUM2DD	dihydrodiol dehydrogenase
ARMC5	130.75	-0.84919	0.300262	-2.82817	0.00468156	0.0674433	AIMAH2	armadillo repeat containing 5
LIMS2	11.7989	-2.09141	0.739595	-2.82778	0.00468717	0.0674433	LGMD2W|PINCH-2|PINCH2	LIM zinc finger domain containing 2
RGCC	397.875	1.31712	0.465845	2.82739	0.00469297	0.0674433	C13orf15|RGC-32|RGC32|bA157L14.2	regulator of cell cycle
LFNG	296.661	0.856302	0.302884	2.82717	0.0046962	0.0674433	SCDO3	LFNG O-fucosylpeptide 3-beta-N-acetylglucosaminyltransferase
ZNF69	40.8576	-1.07251	0.379435	-2.82659	0.00470462	0.0675034	Cos5|hZNF3	zinc finger protein 69
ICAM3	389.978	0.552067	0.195348	2.82608	0.00471222	0.0675517	CD50|CDW50|ICAM-R	intercellular adhesion molecule 3
MAB21L3	4.18482	3.78465	1.33943	2.82556	0.00471979	0.0675994	C1orf161	mab-21 like 3
GLO1	523.627	0.426827	0.151166	2.82356	0.00474933	0.0679614	GLOD1|GLYI|HEL-S-74	glyoxalase I
FLCN	247.694	-0.612391	0.21707	-2.82117	0.0047849	0.0684091	BHD|FLCL	folliculin
ALAS2	142.596	4.55856	1.61656	2.81991	0.00480366	0.068563	ALAS-E|ALASE|ANH1|ASB|SIDBA1|XLDPP|XLEPP|XLSA	5'-aminolevulinate synthase 2
CSTB	1075.36	0.807374	0.286316	2.81987	0.00480427	0.068563	CPI-B|CST6|EPM1|EPM1A|PME|STFB|ULD	cystatin B
FAM222B	280.968	-0.513301	0.182065	-2.81933	0.00481236	0.0686012	C17orf63	family with sequence similarity 222 member B
TTI2	254.438	-0.720943	0.255754	-2.81889	0.00481894	0.0686012	C8orf41|MRT39	TELO2 interacting protein 2
LILRA1	70.6177	1.63323	0.579401	2.81883	0.00481986	0.0686012	CD85I|LIR-6|LIR6	leukocyte immunoglobulin like receptor A1
ATP2B1	247.779	0.877331	0.311421	2.81719	0.0048446	0.0688919	PMCA1|PMCA1kb	ATPase plasma membrane Ca2+ transporting 1
ENTPD6	710.064	0.486575	0.172832	2.81531	0.00487297	0.0692335	CD39L2|IL-6SAG|IL6ST2|NTPDase-6|dJ738P15.3	ectonucleoside triphosphate diphosphohydrolase 6 (putative)
POLR2E	2272.95	0.306037	0.108729	2.81467	0.00488273	0.0693104	RPABC1|RPB5|XAP4|hRPB25|hsRPB5	RNA polymerase II subunit E
MRM2	167.946	-1.28812	0.457819	-2.8136	0.00489898	0.0694684	FJH1|FTSJ2|HEL97|RRMJ2	mitochondrial rRNA methyltransferase 2
UBXN11	168.235	0.588013	0.209007	2.81337	0.00490257	0.0694684	COA-1|PP2243|SOC|SOCI|UBXD5	UBX domain protein 11
PRSS29P	94.5932	5.91027	2.10263	2.8109	0.00494031	0.0698211	ISP2	serine protease 29; pseudogene
CD79A	4178.74	-0.701009	0.249389	-2.8109	0.00494032	0.0698211	IGA|MB-1	CD79a molecule
RNASE6	2458	0.930539	0.331049	2.81088	0.00494061	0.0698211	RAD1|RNS6|RNasek6	ribonuclease A family member k6
NLRC3	616.932	-0.521956	0.185724	-2.81039	0.00494817	0.069833	CLR16.2|NOD3	NLR family CARD domain containing 3
GAR1	289.21	0.426929	0.151918	2.81026	0.00495021	0.069833	NOLA1	GAR1 ribonucleoprotein
RPL24	1544.65	0.36918	0.131389	2.80982	0.00495686	0.0698649	HEL-S-310|L24	ribosomal protein L24
PDLIM5	454.663	0.609317	0.216936	2.80875	0.00497346	0.070037	ENH|ENH1|L9|LIM	PDZ and LIM domain 5
SQSTM1	1947.72	-0.350267	0.124732	-2.80815	0.00498274	0.0701057	A170|DMRV|FTDALS3|NADGP|OSIL|PDB3|ZIP3|p60|p62|p62B	sequestosome 1
ZC3H10	127.188	-0.787257	0.280437	-2.80725	0.00499664	0.0702393	ZC3HDC10	zinc finger CCCH-type containing 10
TRIM17	39.9513	-1.28694	0.458508	-2.8068	0.0050037	0.0702657	RBCC|RNF16|terf	tripartite motif containing 17
BCLAF1	1673.38	0.463154	0.165025	2.80656	0.00500733	0.0702657	BTF|bK211L9.1	BCL2 associated transcription factor 1
TOR1B	655.22	-0.498188	0.177528	-2.80625	0.00501216	0.0702716	DQ1	torsin family 1 member B
MKLN1-AS	52.1079	-1.00202	0.357131	-2.80575	0.00501997	0.0703193	MKLN1-AS2	MKLN1 antisense RNA
CTPS1	2410.05	0.527958	0.188285	2.80404	0.0050467	0.0706316	CTPS|GATD5|IMD24	CTP synthase 1
PRSS41	52.3124	0.940508	0.335647	2.80207	0.00507753	0.0710009	TESSP1	serine protease 41
ZNF17	114.644	-1.07705	0.384629	-2.80024	0.00510647	0.0713429	HPF3|KOX10	zinc finger protein 17
FBXO7	1650.12	0.39615	0.141595	2.79777	0.00514562	0.0717997	FBX|FBX07|FBX7|PARK15|PKPS	F-box protein 7
TLR3	7.28954	4.10791	1.46836	2.79761	0.00514818	0.0717997	CD283|IIAE2	toll like receptor 3
DDX58	333.75	-1.21355	0.433827	-2.79732	0.00515292	0.0718031	RIG-I|RIGI|RLR-1|SGMRT2	DExD/H-box helicase 58
NECTIN2	62.3334	1.54886	0.553867	2.79644	0.00516688	0.0719348	CD112|HVEB|PRR2|PVRL2|PVRR2	nectin cell adhesion molecule 2
PAX5	16.9289	-3.23986	1.1588	-2.79587	0.00517594	0.071998	ALL3|BSAP	paired box 5
ZBTB2	606.061	0.59013	0.211255	2.79345	0.00521498	0.0724778	ZNF437	zinc finger and BTB domain containing 2
DNAJC19	545.384	-0.455326	0.163165	-2.79059	0.00526127	0.0730575	PAM18|TIM14|TIMM14	DnaJ heat shock protein family (Hsp40) member C19
IGHV4-4	7.72658	-2.7465	0.985129	-2.78796	0.00530405	0.0735873	IGHV44|VH	immunoglobulin heavy variable 4-4
KLHL33	58.6936	-1.62952	0.584796	-2.78647	0.0053285	0.0738214	-	kelch like family member 33
OTUD4	507.634	-0.554571	0.19903	-2.78637	0.00533018	0.0738214	DUBA6|HIN1|HSHIN1	OTU deubiquitinase 4
ZDHHC18	783.339	-0.771611	0.277005	-2.78555	0.00534369	0.0739313	DHHC-18|DHHC18	zinc finger DHHC-type containing 18
PCNX2	5.35395	3.94078	1.41484	2.78533	0.0053474	0.0739313	PCNXL2	pecanex homolog 2
CDC42SE1	3627.42	0.597551	0.21469	2.78333	0.00538049	0.0742025	SCIP1|SPEC1	CDC42 small effector 1
RBPJ	439.307	0.654393	0.235114	2.7833	0.00538097	0.0742025	AOS3|CBF1|IGKJRB|IGKJRB1|KBF2|RBP-J|RBPJK|RBPSUH|SUH|csl	recombination signal binding protein for immunoglobulin kappa J region
SPRY2	1635.23	0.647831	0.232812	2.78263	0.00539199	0.0742901	IGAN3|hSPRY2	sprouty RTK signaling antagonist 2
SIGLEC22P	8.00557	5.22739	1.87897	2.78205	0.00540162	0.0743585	SIGLECP6	sialic acid binding Ig like lectin 22; pseudogene
GOSR2	478.407	-0.428842	0.154181	-2.78141	0.00541226	0.0744407	Bos1|EPM6|GS27	golgi SNAP receptor complex member 2
NMNAT1	120.318	-0.723647	0.260391	-2.77908	0.0054513	0.0749076	LCA9|NMNAT|PNAT1	nicotinamide nucleotide adenylyltransferase 1
PPIL3	208.125	0.391066	0.140754	2.77836	0.00546347	0.0749076	CYPJ	peptidylprolyl isomerase like 3
CARHSP1	591.563	0.427163	0.153749	2.77831	0.00546422	0.0749076	CRHSP-24|CRHSP24|CSDC1	calcium regulated heat stable protein 1
WDR73	53.4072	-0.82497	0.296937	-2.77827	0.005465	0.0749076	GAMOS|GAMOS1|HSPC264	WD repeat domain 73
DNAJB1	2864.59	-0.981498	0.353599	-2.77574	0.00550768	0.0753773	HSPF1|Hdj1|Hsp40|RSPH16B|Sis1	DnaJ heat shock protein family (Hsp40) member B1
FUT7	873.492	-0.732781	0.26401	-2.77558	0.00551036	0.0753773	FucT-VII	fucosyltransferase 7
UCKL1	1306.52	0.476867	0.171819	2.7754	0.00551345	0.0753773	UCK1L|URKL1	uridine-cytidine kinase 1 like 1
PAK2	797.054	0.518923	0.187022	2.77466	0.00552587	0.0754823	PAK65|PAKgamma	p21 (RAC1) activated kinase 2
FAM118B	1107.37	-0.454676	0.163935	-2.77351	0.00554552	0.0756859	-	family with sequence similarity 118 member B
HNRNPA3	1852.84	0.340352	0.122755	2.77262	0.00556074	0.0758287	2610510D13Rik|D10S102|FBRNP|HNRPA3	heterogeneous nuclear ribonucleoprotein A3
ITPRIPL2	15.6507	5.56288	2.00693	2.77184	0.00557412	0.0759462	-	ITPRIP like 2
PDE7A	1370.85	-0.691373	0.249483	-2.77122	0.00558469	0.0760252	HCP1|PDE7	phosphodiesterase 7A
AHI1	282.898	-0.73847	0.26655	-2.77047	0.00559756	0.0761341	AHI-1|JBTS3|ORF1|dJ71N10.1	Abelson helper integration site 1
SHKBP1	1955.36	0.467203	0.168653	2.7702	0.00560224	0.0761341	PP203|Sb1	SH3KBP1 binding protein 1
TARSL2	33.8927	0.790238	0.285312	2.76973	0.00561027	0.0761783	-	threonyl-tRNA synthetase like 2
KCTD14	10.4821	3.92945	1.41902	2.76914	0.00562053	0.0762527	-	potassium channel tetramerization domain containing 14
HNRNPU	6477.09	0.307296	0.110992	2.76863	0.00562932	0.076307	EIEE54|GRIP120|HNRNPU-AS1|HNRPU|SAF-A|SAFA|U21.1|hnRNP U|pp120	heterogeneous nuclear ribonucleoprotein U
FAM117A	834.487	-0.415002	0.149973	-2.76718	0.00565431	0.0765156	-	family with sequence similarity 117 member A
PDE3A	10.3427	4.6766	1.6915	2.76476	0.0056964	0.0769996	CGI-PDE|CGI-PDE A|CGI-PDE-A|HTNB	phosphodiesterase 3A
SREBF2	1696.33	0.767808	0.277731	2.76457	0.00569974	0.0769996	SREBP-2|SREBP2|bHLHd2	sterol regulatory element binding transcription factor 2
TRAF3	944.241	-0.418744	0.151512	-2.76377	0.00571375	0.0771236	CAP-1|CAP1|CD40bp|CRAF1|IIAE5|LAP1|RNF118	TNF receptor associated factor 3
ZNF747	66.169	-0.910917	0.3297	-2.76287	0.00572956	0.0772487	-	zinc finger protein 747
SYTL1	75.7098	1.44378	0.5226	2.76269	0.00573272	0.0772487	JFC1|SLP1	synaptotagmin like 1
SOX4	1606.12	1.13037	0.409372	2.76122	0.00575858	0.0775317	EVI16	SRY-box 4
TMEM154	79.2197	2.47224	0.895557	2.76056	0.00577027	0.0776235	-	transmembrane protein 154
MOK	15.6642	2.53519	0.918478	2.76021	0.00577638	0.0776402	RAGE|RAGE-1|RAGE1|STK30	MOK protein kinase
HEBP2	138.787	0.943025	0.341731	2.75955	0.00578812	0.0777085	C6ORF34B|C6orf34|PP23|SOUL	heme binding protein 2
TAPBPL	2815.22	-0.456767	0.165533	-2.75937	0.00579121	0.0777085	TAPBP-R|TAPBPR	TAP binding protein like
RPL7A	1951.15	0.408707	0.148154	2.75865	0.00580399	0.0778015	L7A|SURF3|TRUP	ribosomal protein L7a
BTN3A1	630.203	-0.495322	0.179575	-2.7583	0.00581027	0.0778015	BT3.1|BTF5|BTN3.1|CD277	butyrophilin subfamily 3 member A1
ZDHHC23	20.4331	2.40563	0.872207	2.7581	0.00581386	0.0778015	DHHC-23|NIDD	zinc finger DHHC-type containing 23
CYB561A3	22345.6	-0.487565	0.17679	-2.75789	0.00581766	0.0778015	CYBASC3|LCYTB	cytochrome b561 family member A3
ABHD4	331.663	-0.515833	0.187167	-2.756	0.0058513	0.0781857	ABH4	abhydrolase domain containing 4
PDE8B	50.5547	1.51378	0.549666	2.754	0.00588724	0.0786001	ADSD|PPNAD3	phosphodiesterase 8B
HAP1	7.1207	2.67372	0.971316	2.75268	0.00591104	0.0788058	HAP2|HIP5|HLP|hHLP1	huntingtin associated protein 1
UBE2D3	5819.32	0.277914	0.100965	2.75259	0.00591253	0.0788058	E2(17)KB3|UBC4/5|UBCH5C	ubiquitin conjugating enzyme E2 D3
CENPB	72.6275	0.835494	0.303634	2.75165	0.00592966	0.078968	-	centromere protein B
LDHB	2196.32	0.681001	0.247631	2.75006	0.00595845	0.079219	HEL-S-281|LDH-B|LDH-H|LDHBD|TRG-5	lactate dehydrogenase B
PTPRC	3075.71	0.558307	0.203068	2.74937	0.00597107	0.0793206	B220|CD45|CD45R|GP180|L-CA|LCA|LY5|T200	protein tyrosine phosphatase; receptor type C
EEF1A1P6	8.84094	1.1211	0.407889	2.74855	0.00598601	0.0793943	EEF1AL4	eukaryotic translation elongation factor 1 alpha 1 pseudogene 6
DDX31	168.621	-0.680747	0.247678	-2.74852	0.00598657	0.0793943	PPP1R25	DEAD-box helicase 31
TPT1P10	15.476	1.34104	0.48811	2.74742	0.00600655	0.0795087	-	tumor protein; translationally-controlled 1 pseudogene 10
LSM12	123.316	0.514044	0.187104	2.74737	0.00600761	0.0795087	PNAS-135	LSM12 homolog
HERC1	707.674	-0.539449	0.196361	-2.74723	0.00601016	0.0795087	MDFPMR|p532|p619	HECT and RLD domain containing E3 ubiquitin protein ligase family member 1
PIEZO1	667.364	0.913877	0.3327	2.74685	0.00601702	0.0795334	DHS|FAM38A|LMPH3|Mib	piezo type mechanosensitive ion channel component 1
C9orf16	294.151	0.643842	0.234467	2.74598	0.0060331	0.0796799	EST00098	chromosome 9 open reading frame 16
TRDMT1	263.147	0.567039	0.206522	2.74565	0.00603905	0.0796925	DMNT2|DNMT2|MHSAIIP|PUMET|RNMT1	tRNA aspartic acid methyltransferase 1
TRIM51HP	9.01679	-1.76969	0.644652	-2.74519	0.00604755	0.0797386	-	tripartite motif-containing 51H; pseudogene
ERGIC2	1105.83	-0.505	0.184075	-2.74345	0.00607978	0.0799444	CDA14|Erv41|PTX1|cd002	ERGIC and golgi 2
SERTAD2	790.829	0.607877	0.221604	2.74308	0.00608665	0.0799444	Sei-2|TRIP-Br2|TRIPBR2	SERTA domain containing 2
MAML2	169.477	-1.09581	0.3995	-2.74295	0.00608896	0.0799444	MAM-3|MAM2|MAM3|MLL-MAML2	mastermind like transcriptional coactivator 2
TAGLN2P1	36.2837	0.664652	0.242328	2.74278	0.0060922	0.0799444	-	transgelin 2 pseudogene 1
ASL	62.0979	1.53043	0.558018	2.74262	0.00609514	0.0799444	ASAL	argininosuccinate lyase
PTCRA	1008.59	-0.702761	0.256273	-2.74223	0.00610231	0.0799444	PT-ALPHA|PTA	pre T cell antigen receptor alpha
PSMA3	2163.17	-0.274032	0.0999421	-2.74191	0.00610829	0.0799444	HC8|PSC3	proteasome subunit alpha 3
ZNF700	105.195	-0.966222	0.35261	-2.7402	0.00614025	0.0802967	-	zinc finger protein 700
ZFAND4	153.432	0.632119	0.230746	2.73946	0.00615395	0.08041	ANUBL1	zinc finger AN1-type containing 4
SBF2	142.243	0.955221	0.348867	2.73807	0.00618017	0.0806864	CMT4B2|DENND7B|MTMR13	SET binding factor 2
BTF3	2377.96	0.407101	0.148746	2.73688	0.00620255	0.0808462	BETA-NAC|BTF3a|BTF3b|NACB	basic transcription factor 3
SDF4	3415.38	-0.47633	0.174081	-2.73625	0.0062144	0.0809344	Cab45|SDF-4	stromal cell derived factor 4
SH2B2	94.1066	2.09559	0.766563	2.73375	0.00626173	0.0813514	APS	SH2B adaptor protein 2
TCP11L2	100.292	0.907887	0.33222	2.73278	0.00628014	0.0814579	-	t-complex 11 like 2
ZNF277	239.986	0.533121	0.195161	2.7317	0.00630093	0.0816611	NRIF4|ZNF277P	zinc finger protein 277
FBXO10	174.046	-0.829509	0.30378	-2.73062	0.00632144	0.0817961	FBX10|PRMT11	F-box protein 10
NLRP6	10.1259	4.68195	1.71462	2.7306	0.00632192	0.0817961	AVR|CLR11.4|NALP6|NAVR|NAVR/AVR|PAN3|PYPAF5	NLR family pyrin domain containing 6
MOGS	1762.98	-0.405775	0.148616	-2.73035	0.00632674	0.0817961	CDG2B|CWH41|DER7|GCS1	mannosyl-oligosaccharide glucosidase
JTBP1	4.23523	-2.62062	0.96039	-2.7287	0.00635845	0.0820961	-	jumping translocation breakpoint pseudogene 1
NOD2	101.076	2.06599	0.757158	2.72861	0.00636025	0.0820961	ACUG|BLAU|BLAUS|CARD15|CD|CLR16.3|IBD1|NLRC2|NOD2B|PSORAS1|YAOS	nucleotide binding oligomerization domain containing 2
OTUD1	133.337	1.1494	0.421622	2.72615	0.00640777	0.0825967	DUBA7|OTDC1	OTU deubiquitinase 1
SEC11A	1481.32	-0.364893	0.133853	-2.72607	0.00640939	0.0825967	1810012E07Rik|SEC11L1|SPC18|SPCS4A|sid2895	SEC11 homolog A; signal peptidase complex subunit
BCL2	135.689	1.04422	0.383129	2.72551	0.00642019	0.0826093	Bcl-2|PPP1R50	BCL2; apoptosis regulator
ZNF845	92.0561	-0.978455	0.359002	-2.72548	0.00642073	0.0826093	-	zinc finger protein 845
SMG9	692.42	-0.537548	0.197297	-2.72456	0.0064387	0.0827737	C19orf61|F17127_1|HBMS	SMG9; nonsense mediated mRNA decay factor
PTP4A2P2	23.0313	1.02233	0.375275	2.72421	0.0064456	0.0827956	PTP4AP2	protein tyrosine phosphatase type IVA; member 2 pseudogene 2
ALDH3B1	498.463	0.655598	0.240688	2.72385	0.00645249	0.0828173	ALDH4|ALDH7	aldehyde dehydrogenase 3 family member B1
ADGRG5	9942.81	-0.401569	0.147479	-2.7229	0.00647124	0.0829912	GPR114|PGR27	adhesion G protein-coupled receptor G5
PSME4	669.738	-0.467381	0.171825	-2.7201	0.00652626	0.0836295	PA200	proteasome activator subunit 4
RCVRN	7.13802	2.49705	0.918553	2.71846	0.0065586	0.0838782	RCV1	recoverin
OSGEP	1595.86	-0.410945	0.151173	-2.71838	0.00656018	0.0838782	GAMOS3|GCPL1|KAE1|OSGEP1|PRSMG1|TCS3	O-sialoglycoprotein endopeptidase
HLA-F	1091.93	-0.748558	0.275375	-2.71832	0.00656146	0.0838782	CDA12|HLA-5.4|HLA-CDA12|HLAF	major histocompatibility complex; class I; F
CSRNP1	2430.84	0.918521	0.337988	2.71762	0.00657537	0.0839888	AXUD1|CSRNP-1|FAM130B|TAIP-3|URAX1	cysteine and serine rich nuclear protein 1
NME4	990.718	0.476904	0.175708	2.71419	0.00664376	0.0847844	NDPK-D|NM23H4|nm23-H4	NME/NM23 nucleoside diphosphate kinase 4
PIGBOS1	75.1771	-0.374699	0.138076	-2.71371	0.00665344	0.0847844	HP06981	PIGB opposite strand 1
CARMIL2	433.565	-0.511678	0.188554	-2.7137	0.00665361	0.0847844	CARMIL2b|LRRC16C|RLTPR	capping protein regulator and myosin 1 linker 2
SLC25A5	4524.59	0.298708	0.110087	2.71338	0.00666007	0.0847989	2F1|AAC2|ANT2|T2|T3	solute carrier family 25 member 5
NAT1	124.325	-0.665036	0.245165	-2.71261	0.0066756	0.0849002	AAC1|MNAT|NAT-1|NATI	N-acetyltransferase 1
HDGF	3559.11	0.402977	0.148565	2.71246	0.00667868	0.0849002	HMG1L2	heparin binding growth factor
TSHZ1	67.8158	1.33706	0.493497	2.70936	0.0067414	0.0856292	CAA|NY-CO-33|SDCCAG33|TSH1	teashirt zinc finger homeobox 1
BCDIN3D	124.393	-0.687579	0.25406	-2.70637	0.00680242	0.0861982	-	BCDIN3 domain containing RNA methyltransferase
SNUPN	304.982	-0.414358	0.153126	-2.70599	0.00681014	0.0862276	KPNBL|RNUT1|Snurportin1	snurportin 1
MRPL18	652.712	-0.51715	0.191146	-2.70553	0.00681958	0.0862463	HSPC071|L18mt|MRP-L18	mitochondrial ribosomal protein L18
TSTD1	44.2242	1.21071	0.447537	2.70526	0.006825	0.0862463	KAT|TST	thiosulfate sulfurtransferase like domain containing 1
TMLHE	252.66	0.522607	0.193192	2.70513	0.00682786	0.0862463	AUTSX6|BBOX2|TMLD|TMLH|TMLHED|XAP130	trimethyllysine hydroxylase; epsilon
HEATR5B	550.821	-0.866451	0.320384	-2.70441	0.00684253	0.0863633	-	HEAT repeat containing 5B
KCNJ9	10.8132	2.301	0.850959	2.70401	0.00685084	0.0863832	GIRK3|KIR3.3	potassium voltage-gated channel subfamily J member 9
MMP25	678.151	-0.636952	0.235576	-2.70381	0.00685495	0.0863832	MMP-25|MMP20|MMP20A|MMPL1|MT-MMP 6|MT-MMP6|MT6-MMP|MT6MMP|MTMMP6	matrix metallopeptidase 25
FICD	360.88	-0.681941	0.25224	-2.70354	0.00686055	0.0863855	HIP13|HYPE|UNQ3041	FIC domain containing
CSF2RA	387.564	0.910097	0.336685	2.70311	0.00686934	0.0864279	CD116|CDw116|CSF2R|CSF2RAX|CSF2RAY|CSF2RX|CSF2RY|GM-CSF-R-alpha|GMCSFR|GMR|SMDP4|alphaGMR	colony stimulating factor 2 receptor alpha subunit
F5	100.273	5.26121	1.94669	2.70264	0.00687905	0.0864818	FVL|PCCF|RPRGL1|THPH2	coagulation factor V
TMEM97	225.58	-0.638328	0.236345	-2.70083	0.00691673	0.0867057	MAC30	transmembrane protein 97
NSF	468.86	-0.636434	0.235645	-2.70082	0.00691683	0.0867057	SEC18|SKD2	N-ethylmaleimide sensitive factor; vesicle fusing ATPase
ARPC2	12632.4	0.253322	0.0937975	2.70074	0.00691862	0.0867057	ARC34|PNAS-139|PRO2446|p34-Arc	actin related protein 2/3 complex subunit 2
EIF3H	1846.22	0.28806	0.106678	2.70027	0.00692826	0.0867584	EIF3S3|eIF3-gamma|eIF3-p40	eukaryotic translation initiation factor 3 subunit H
FEN1	200.724	-0.682745	0.252928	-2.69936	0.00694719	0.0868321	FEN-1|MF1|RAD2	flap structure-specific endonuclease 1
SNX2	1288.25	0.495173	0.183466	2.699	0.00695492	0.0868321	TRG-9	sorting nexin 2
MIR22HG	209.913	1.19665	0.443377	2.69895	0.00695594	0.0868321	C17orf91	MIR22 host gene
SCP2	2600.36	0.354484	0.131374	2.69829	0.00696973	0.0869362	NLTP|NSL-TP|SCP-2|SCP-CHI|SCP-X|SCPX	sterol carrier protein 2
INE1	81.8357	-0.761978	0.282578	-2.69652	0.00700687	0.0872667	NCRNA00010	inactivation escape 1
YY1	647.416	0.377792	0.140104	2.6965	0.00700718	0.0872667	DELTA|GADEVS|INO80S|NF-E1|UCRBP|YIN-YANG-1	YY1 transcription factor
RAB11A	1813.25	0.51461	0.190868	2.69615	0.00701451	0.0872899	YL8	RAB11A; member RAS oncogene family
ADH5P4	46.2678	0.488652	0.181304	2.69521	0.00703449	0.0874702	ADH5B|RCADH5|bA707M13.2	alcohol dehydrogenase 5 (class III); chi polypeptide; pseudogene 4
SET	843.031	0.363006	0.134701	2.6949	0.00704092	0.0874819	2PP2A|I2PP2A|IGAAD|IPP2A2|PHAPII|TAF-I|TAF-IBETA	SET nuclear proto-oncogene
LRRIQ3	31.4537	-1.2834	0.476319	-2.69442	0.00705116	0.087541	LRRC44	leucine rich repeats and IQ motif containing 3
CBX3	618.683	0.287198	0.106607	2.69399	0.0070603	0.0875862	HECH|HP1-GAMMA|HP1Hs-gamma	chromobox 3
PSTPIP1	240.411	2.21215	0.821336	2.69335	0.00707372	0.0876654	CD2BP1|CD2BP1L|CD2BP1S|H-PIP|PAPAS|PSTPIP	proline-serine-threonine phosphatase interacting protein 1
HES1	30.5336	2.39108	0.887832	2.69317	0.00707769	0.0876654	HES-1|HHL|HRY|bHLHb39	hes family bHLH transcription factor 1
KLHL36	696.005	-0.498112	0.185011	-2.69234	0.00709533	0.0878157	C16orf44	kelch like family member 36
RPL5P1	124.785	0.341199	0.126764	2.6916	0.00711093	0.0879406	RPL5_12_1419	ribosomal protein L5 pseudogene 1
SRSF8	936.768	0.363263	0.135128	2.68828	0.00718205	0.0886362	DSM-1|SFRS2B|SRP46	serine and arginine rich splicing factor 8
IL7R	944.855	-0.63045	0.234525	-2.6882	0.00718386	0.0886362	CD127|CDW127|IL-7R-alpha|IL7RA|ILRA	interleukin 7 receptor
RPL7P32	1428.13	0.326747	0.121627	2.68647	0.00722117	0.0890276	RPL7P|RPL7_15_834	ribosomal protein L7 pseudogene 32
BLOC1S2	1400.27	0.45724	0.170222	2.68614	0.00722832	0.0890469	BLOS2|BORCS2|CEAP|CEAP11	biogenesis of lysosomal organelles complex 1 subunit 2
ZG16B	4.35204	2.94035	1.0949	2.6855	0.00724211	0.0891424	EECP|HRPE773|JCLN2|PAUF|PRO1567	zymogen granule protein 16B
PPM1E	221.57	0.573133	0.213472	2.68481	0.00725707	0.0891424	CaMKP-N|POPX1|PP2CH|caMKN	protein phosphatase; Mg2+/Mn2+ dependent 1E
CARD17	6.78632	3.74783	1.39597	2.68475	0.00725844	0.0891424	INCA	caspase recruitment domain family member 17
CACNA2D4	179.331	0.796335	0.29665	2.68442	0.00726547	0.08916	RCD4	calcium voltage-gated channel auxiliary subunit alpha2delta 4
ZNF562	236.857	-0.494966	0.184492	-2.68286	0.00729953	0.0895091	-	zinc finger protein 562
TMEM187	411.872	-0.552966	0.206154	-2.6823	0.00731176	0.0895902	CXorf12|DXS9878E|ITBA1	transmembrane protein 187
ORMDL3	1007.54	-0.45805	0.170795	-2.68188	0.00732107	0.0896353	-	ORMDL sphingolipid biosynthesis regulator 3
SAMHD1	11551.1	0.433649	0.161759	2.68083	0.00734405	0.0898349	CHBL2|DCIP|HDDC1|MOP-5|SBBI88	SAM and HD domain containing deoxynucleoside triphosphate triphosphohydrolase 1
LIG4	128.389	-0.978479	0.36502	-2.68062	0.00734865	0.0898349	LIG4S	DNA ligase 4
HPS4	1538.32	-0.64735	0.241622	-2.67919	0.00738006	0.0900815	BLOC3S2|LE	HPS4; biogenesis of lysosomal organelles complex 3 subunit 2
MCTS1	562.096	-0.278685	0.104018	-2.67919	0.00738011	0.0900815	MCT-1|MCT1	MCTS1; re-initiation and release factor
ZNF708	272.136	-0.581473	0.217127	-2.67803	0.00740565	0.0903077	KOX8|ZNF15|ZNF15L1	zinc finger protein 708
MPEG1	16047.3	-0.873781	0.326301	-2.67783	0.00740998	0.0903077	MPG1|MPS1|Mpg-1	macrophage expressed 1
PSD4	3715.1	-0.486978	0.181925	-2.6768	0.00743287	0.0904565	EFA6B|TIC	pleckstrin and Sec7 domain containing 4
SEC23IP	650.988	-0.480552	0.179553	-2.67639	0.00744203	0.0904565	MSTP053|P125|P125A	SEC23 interacting protein
HSPE1	456.963	-0.564986	0.211108	-2.67629	0.00744427	0.0904565	CPN10|EPF|GROES|HSP10	heat shock protein family E (Hsp10) member 1
SNX32	68.9576	0.749585	0.280087	2.67626	0.00744489	0.0904565	SNX6B	sorting nexin 32
ZNF132	31.259	-1.93445	0.72312	-2.67514	0.00746979	0.09069	pHZ-12	zinc finger protein 132
ETF1	1038.09	0.341525	0.127682	2.6748	0.00747743	0.0907136	D5S1995|ERF|ERF1|RF1|SUP45L1|TB3-1	eukaryotic translation termination factor 1
MDH2	2718.22	0.282687	0.105712	2.67412	0.00749262	0.0908288	EIEE51|M-MDH|MDH|MGC:3559|MOR1	malate dehydrogenase 2
PLIN2	432.126	0.826575	0.309187	2.67338	0.00750903	0.090898	ADFP|ADRP	perilipin 2
BTG2	6724.41	-0.42377	0.158531	-2.6731	0.00751543	0.090898	APRO1|PC3|TIS21	BTG anti-proliferation factor 2
HNRNPA1P48	77.633	0.426856	0.159723	2.67247	0.00752943	0.0909982	-	heterogeneous nuclear ribonucleoprotein A1 pseudogene 48
PARP14	1255.29	-0.654644	0.245038	-2.6716	0.0075491	0.0910588	ARTD8|BAL2|PARP-14|pART8	poly(ADP-ribose) polymerase family member 14
PLS3	46.3141	2.16125	0.80901	2.67148	0.00755177	0.0910588	BMND18|T-plastin	plastin 3
MTRNR2L12	1034.14	0.840888	0.314784	2.67132	0.00755534	0.0910588	HN12	MT-RNR2 like 12
AMPD3	33.6076	2.14155	0.801744	2.67112	0.00755997	0.0910588	-	adenosine monophosphate deaminase 3
GALNT6	362.199	-0.620427	0.232284	-2.67098	0.007563	0.0910588	GALNAC-T6|GalNAcT6	polypeptide N-acetylgalactosaminyltransferase 6
CACNA1A	91.6737	1.01648	0.380664	2.67028	0.0075789	0.0911813	APCA|BI|CACNL1A4|CAV2.1|EA2|EIEE42|FHM|HPCA|MHP|MHP1|SCA6	calcium voltage-gated channel subunit alpha1 A
CCND2	739.549	1.05457	0.395048	2.66948	0.00759685	0.0913283	KIAK0002|MPPH3	cyclin D2
UBE2L3	1423.15	0.420427	0.157546	2.6686	0.00761686	0.0914944	E2-F1|L-UBC|UBCH7|UbcM4	ubiquitin conjugating enzyme E2 L3
ZKSCAN5	238.046	-0.53708	0.201277	-2.66837	0.00762214	0.0914944	ZFP-95|ZFP95|ZNF914|ZSCAN37	zinc finger with KRAB and SCAN domains 5
KRIT1	337.047	-0.697809	0.261569	-2.66778	0.00763542	0.0915849	CAM|CCM1	KRIT1; ankyrin repeat containing
CLECL1	700.499	-0.754183	0.282757	-2.66725	0.00764758	0.0916475	DCAL-1|DCAL1	C-type lectin like 1
SPIRE1	5.1735	3.24966	1.21847	2.667	0.00765308	0.0916475	Spir-1	spire type actin nucleation factor 1
FAM120A	731.803	0.824974	0.309351	2.66679	0.00765789	0.0916475	C9orf10|HBVPTPAP|OSSA	family with sequence similarity 120A
LDHBP2	167.647	0.681315	0.25559	2.66565	0.00768391	0.0918898	LDHBL2|LDHBP	lactate dehydrogenase B pseudogene 2
MAPK9	595.446	0.630431	0.236553	2.66508	0.00769709	0.0919785	JNK-55|JNK2|JNK2A|JNK2ALPHA|JNK2B|JNK2BETA|PRKM9|SAPK|SAPK1a|p54a|p54aSAPK	mitogen-activated protein kinase 9
PPP1R10	1113.91	-0.479615	0.179998	-2.66455	0.00770903	0.0920522	CAT53|FB19|PNUTS|PP1R10|R111|p99	protein phosphatase 1 regulatory subunit 10
TYRO3	4.59144	2.76273	1.03696	2.66426	0.00771573	0.0920632	BYK|Dtk|Etk-2|RSE|Rek|Sky|Tif	TYRO3 protein tyrosine kinase
SDC2	27.5868	2.64108	0.991654	2.66331	0.00773765	0.0922418	CD362|HSPG|HSPG1|SYND2	syndecan 2
TSPAN14	1022.77	0.70316	0.264066	2.66282	0.00774888	0.0922418	DC-TM4F2|TM4SF14	tetraspanin 14
HRH1	22.7138	3.078	1.15601	2.66261	0.00775361	0.0922418	H1-R|H1R|HH1R|hisH1	histamine receptor H1
ZNF611	96.2371	-0.608228	0.228434	-2.6626	0.00775384	0.0922418	-	zinc finger protein 611
INPP5A	236.377	0.81035	0.304491	2.66132	0.00778342	0.0925246	5PTASE	inositol polyphosphate-5-phosphatase A
PACS2	866.095	-0.567637	0.213379	-2.66023	0.00780883	0.0926539	PACS-2|PACS1L	phosphofurin acidic cluster sorting protein 2
ZNF608	586.873	-0.796063	0.29926	-2.6601	0.00781174	0.0926539	NY-REN-36	zinc finger protein 608
STOM	249.414	1.63959	0.616473	2.65963	0.00782265	0.0927041	BND7|EPB7|EPB72	stomatin
S100A2	409.052	0.894901	0.336586	2.65876	0.00784287	0.092816	CAN19|S100L	S100 calcium binding protein A2
GOLPH3L	284.993	-1.01402	0.381615	-2.65718	0.00787968	0.0931825	GPP34R	golgi phosphoprotein 3 like
PTCD3	785.206	-0.406815	0.15312	-2.65684	0.00788763	0.0932073	MRP-S39	pentatricopeptide repeat domain 3
IL18BP	860.112	-0.728738	0.274331	-2.65642	0.00789747	0.0932544	IL18BPa	interleukin 18 binding protein
KLHL5	59.0288	1.4422	0.543117	2.65542	0.00792103	0.0934635	-	kelch like family member 5
NOSIP	1916.36	0.351012	0.132231	2.65454	0.00794169	0.0936379	CGI-25	nitric oxide synthase interacting protein
ABCB10	2272.32	0.320683	0.120827	2.65407	0.00795269	0.0936983	EST20237|M-ABC2|MTABC2	ATP binding cassette subfamily B member 10
ZNF189	95.1194	-1.10973	0.418338	-2.65272	0.00798459	0.0939752	-	zinc finger protein 189
HLX	147.482	1.14131	0.430272	2.65253	0.00798918	0.0939752	HB24|HLX1	H2.0 like homeobox
SLCO2B1	8.7065	-4.05149	1.52752	-2.65233	0.00799387	0.0939752	OATP-B|OATP2B1|OATPB|SLC21A9	solute carrier organic anion transporter family member 2B1
ORAI2	481.709	0.971145	0.366273	2.65142	0.00801539	0.0941074	C7orf19|CBCIP2|MEM142B|TMEM142B	ORAI calcium release-activated calcium modulator 2
CREB3L4	161.028	0.668211	0.252026	2.65135	0.00801696	0.0941074	AIBZIP|ATCE1|CREB3|CREB4|JAL|hJAL	cAMP responsive element binding protein 3 like 4
POLR1E	143.72	-0.568349	0.214382	-2.65111	0.00802283	0.0941074	PAF53|PRAF1	RNA polymerase I subunit E
ARHGEF40	16.2102	3.38181	1.27743	2.64736	0.00811232	0.0947919	SOLO	Rho guanine nucleotide exchange factor 40
IRF5	2684.78	0.47568	0.179683	2.64733	0.00811298	0.0947919	SLEB10	interferon regulatory factor 5
OPA3	278.73	-0.405144	0.153066	-2.64686	0.00812434	0.0947919	MGA3	OPA3; outer mitochondrial membrane lipid metabolism regulator
WARS	1685.47	0.70187	0.265185	2.64672	0.00812778	0.0947919	GAMMA-2|HMN9|IFI53|IFP53	tryptophanyl-tRNA synthetase
IGLV1-36	9.1696	-3.50824	1.32551	-2.6467	0.00812804	0.0947919	IGLV136|V1-11	immunoglobulin lambda variable 1-36
EOMES	27.8813	-3.03913	1.14829	-2.64665	0.00812927	0.0947919	TBR2	eomesodermin
MYOM2	67.2055	-1.27576	0.482045	-2.64655	0.00813163	0.0947919	TTNAP	myomesin 2
MTSS1	39.9575	3.53987	1.33785	2.64594	0.00814635	0.0947919	MIM|MIMA|MIMB	MTSS1; I-BAR domain containing
WAC	2212.62	0.398386	0.150568	2.64588	0.00814782	0.0947919	BM-016|DESSH|PRO1741|Wwp4	WW domain containing adaptor with coiled-coil
MORC4	42.898	1.56562	0.591805	2.64551	0.00815688	0.0947919	ZCW4|ZCWCC2|dJ75H8.2	MORC family CW-type zinc finger 4
ADAM15	409.549	1.31012	0.495281	2.64521	0.00816395	0.0947919	MDC15	ADAM metallopeptidase domain 15
HIST1H2BG	76.4158	-0.960494	0.363109	-2.64519	0.00816443	0.0947919	H2B.1A|H2B/a|H2BFA|dJ221C16.8	histone cluster 1 H2B family member g
RHOF	87.1984	0.707827	0.267657	2.64454	0.00818031	0.0948516	ARHF|RIF	ras homolog family member F; filopodia associated
OASL	1265.63	-0.715331	0.2705	-2.64448	0.0081817	0.0948516	OASL1|OASLd|TRIP-14|TRIP14|p59 OASL|p59-OASL|p59OASL	2'-5'-oligoadenylate synthetase like
AK6	118.99	-0.70971	0.268398	-2.64424	0.00818743	0.0948516	AD-004|CGI-137|CINAP|CIP|hCINAP	adenylate kinase 6
FAM102B	101.587	1.05083	0.397446	2.64396	0.00819427	0.0948619	SYM-3B	family with sequence similarity 102 member B
CIB2	828.91	-0.652302	0.246746	-2.64362	0.00820249	0.0948882	DFNB48|KIP2|USH1J	calcium and integrin binding family member 2
ZBTB41	243.099	-0.592266	0.224066	-2.64326	0.00821109	0.0949187	FRBZ1|ZNF924	zinc finger and BTB domain containing 41
TNFAIP8L2	451.276	-0.760938	0.287916	-2.64292	0.0082194	0.094946	TIPE2	TNF alpha induced protein 8 like 2
ALCAM	201.807	1.39485	0.52793	2.64211	0.00823912	0.0951048	CD166|MEMD	activated leukocyte cell adhesion molecule
ZNF510	100.021	-0.631771	0.239161	-2.64162	0.0082511	0.0951742	-	zinc finger protein 510
DLEC1	5.08503	-3.27713	1.24099	-2.64074	0.00827259	0.0953531	CFAP81|DLC-1|DLC1|F56	DLEC1; cilia and flagella associated protein
COPS2	336.736	0.518872	0.196527	2.64021	0.00828555	0.0954335	ALIEN|CSN2|SGN2|TRIP15	COP9 signalosome subunit 2
ST3GAL5	116.1	1.13355	0.429507	2.63919	0.00831037	0.0956503	SATI|SIAT9|SIATGM3S|SPDRS|ST3Gal V|ST3GalV	ST3 beta-galactoside alpha-2;3-sialyltransferase 5
IGHV4-39	11.0238	-2.52411	0.956591	-2.63865	0.00832367	0.0957342	IGHV439|VH	immunoglobulin heavy variable 4-39
PRMT7	1031.11	0.354442	0.134382	2.63757	0.0083502	0.0958658	SBIDDS	protein arginine methyltransferase 7
TMEM41A	416.951	0.478918	0.181593	2.63731	0.00835669	0.0958658	2900010K02Rik	transmembrane protein 41A
TUBA1B	1180.59	0.578683	0.219437	2.63712	0.00836124	0.0958658	K-ALPHA-1	tubulin alpha 1b
YWHAB	7100.22	0.344813	0.130761	2.63698	0.00836487	0.0958658	GW128|HEL-S-1|HS1|KCIP-1|YWHAA	tyrosine 3-monooxygenase/tryptophan 5-monooxygenase activation protein beta
ZNF225	78.136	-1.08861	0.412828	-2.63696	0.00836518	0.0958658	-	zinc finger protein 225
CXCR1	9.27779	3.87022	1.46783	2.63669	0.00837194	0.0958744	C-C|C-C-CKR-1|CD128|CD181|CDw128a|CKR-1|CMKAR1|IL8R1|IL8RA|IL8RBA	C-X-C motif chemokine receptor 1
SLC16A1	347.074	-0.937501	0.355695	-2.63569	0.00839664	0.0960387	HHF7|MCT|MCT1|MCT1D	solute carrier family 16 member 1
UBE2G1	719.362	0.412489	0.156505	2.63562	0.00839834	0.0960387	E217K|UBC7|UBE2G	ubiquitin conjugating enzyme E2 G1
CD3G	23.5164	2.56367	0.972883	2.63513	0.00841046	0.0961083	CD3-GAMMA|IMD17|T3G	CD3g molecule
THAP6	129.95	-0.675517	0.256642	-2.63214	0.00848499	0.0968906	-	THAP domain containing 6
CYFIP1	562.947	1.28316	0.487582	2.63168	0.00849629	0.0969388	P140SRA-1|SHYC|SRA-1|SRA1	cytoplasmic FMR1 interacting protein 1
USB1	601.089	0.359845	0.136746	2.63148	0.00850138	0.0969388	C16orf57|HVSL1|Mpn1|PN|hUsb1	U6 snRNA biogenesis phosphodiesterase 1
FAM20C	26.6472	1.72259	0.654973	2.63001	0.00853825	0.0972897	DMP-4|DMP4|G-CK|GEF-CK|RNS	FAM20C; golgi associated secretory pathway kinase
YIPF3	1548.7	0.3819	0.145233	2.62957	0.00854919	0.0973447	C6orf109|FinGER3|KLIP1|dJ337H4.3	Yip1 domain family member 3
EEF1A1	19487.1	0.324577	0.123474	2.62872	0.00857071	0.0974962	CCS-3|CCS3|EE1A1|EEF-1|EEF1A|EF-Tu|EF1A|GRAF-1EF|HNGC:16303|LENG7|PTI1|eEF1A-1	eukaryotic translation elongation factor 1 alpha 1
TGIF1	400.771	1.0726	0.408057	2.62856	0.00857472	0.0974962	HPE4|TGIF	TGFB induced factor homeobox 1
HMGN2P40	10.6067	-1.9723	0.750575	-2.62772	0.00859598	0.0976682	-	high mobility group nucleosomal binding domain 2 pseudogene 40
TSSC4	800.923	0.342896	0.130656	2.62443	0.00867945	0.0984762	-	tumor suppressing subtransferable candidate 4
TRMO	296.479	-0.504311	0.1922	-2.62388	0.00869343	0.0985647	C9orf156|HSPC219|NAP1	tRNA methyltransferase O
NSUN2	1257.97	-0.52282	0.199281	-2.62353	0.00870236	0.0985958	MISU|MRT5|SAKI|TRM4	NOP2/Sun RNA methyltransferase family member 2
PRMT5	509.749	-0.361464	0.137809	-2.62293	0.00871778	0.0987003	HRMT1L5|IBP72|JBP1|SKB1|SKB1Hs	protein arginine methyltransferase 5
GFRA2	4.17326	5.26067	2.00596	2.62252	0.00872814	0.0987475	GDNFRB|NRTNR-ALPHA|NTNRA|RETL2|TRNR2	GDNF family receptor alpha 2
SLC12A2	67.2815	1.03718	0.395671	2.62131	0.0087593	0.0990297	BSC|BSC2|NKCC1|PPP1R141	solute carrier family 12 member 2
SLC25A30	351.331	-0.800478	0.305527	-2.61999	0.00879313	0.0992715	KMCP1	solute carrier family 25 member 30
SNX16	76.7206	0.690288	0.263497	2.61971	0.00880041	0.0992833	-	sorting nexin 16
MRPL32	690.9	-0.472461	0.1804	-2.61896	0.00881982	0.099432	HSPC283|L32mt|MRP-L32|bMRP-59b	mitochondrial ribosomal protein L32
DBT	131.928	-0.977111	0.373157	-2.6185	0.00883185	0.0994694	BCATE2|BCKAD-E2|BCKADE2|BCOADC-E2|E2|E2B	dihydrolipoamide branched chain transacylase E2
UROD	1745.45	0.372793	0.142377	2.61835	0.00883562	0.0994694	PCT|UPD	uroporphyrinogen decarboxylase
MEIS1	64.1866	1.44408	0.551613	2.61792	0.00884675	0.0994831	-	Meis homeobox 1
PARVG	1405.03	0.48106	0.183777	2.61763	0.00885422	0.0994831	-	parvin gamma
ZNF780B	65.3516	-1.11244	0.42499	-2.61758	0.00885557	0.0994831	ZNF779	zinc finger protein 780B
MAP1A	2744.37	-0.570718	0.218119	-2.61654	0.0088826	0.0997165	MAP1L|MTAP1A	microtubule associated protein 1A
MORF4L1	805.443	0.396026	0.151375	2.61619	0.00889173	0.0997489	Eaf3|FWP006|HsT17725|MEAF3|MORFRG15|MRG15|S863-6	mortality factor 4 like 1
PPP2R3C	217.295	0.586169	0.224094	2.61572	0.00890383	0.0998144	C14orf10|G4-1|G5pr	protein phosphatase 2 regulatory subunit B''gamma
SMIM8	97.7155	-0.754641	0.288547	-2.61531	0.00891466	0.0998385	C6orf162|dJ102H19.2	small integral membrane protein 8
HIST2H2AC	10219	-0.705886	0.269953	-2.61485	0.00892671	0.0998385	H2A|H2A-GL101|H2A/q|H2AFQ	histone cluster 2 H2A family member c
KRBOX4	582.283	-0.359707	0.137589	-2.61437	0.00893935	0.0998385	ZNF673	KRAB box domain containing 4
CLMP	84.2314	2.61809	1.00149	2.6142	0.00894366	0.0998385	ACAM|ASAM|CSBM|CSBS	CXADR like membrane protein
GABARAP	44.1857	-0.823931	0.315176	-2.61419	0.0089438	0.0998385	ATG8A|GABARAP-a|MM46	GABA type A receptor-associated protein
P2RX4	348.401	0.57735	0.220869	2.61399	0.00894917	0.0998385	P2X4|P2X4R	purinergic receptor P2X 4
ARRDC3	369.777	0.739807	0.283159	2.61269	0.00898332	0.100142	TLIMP	arrestin domain containing 3
CNOT10	775.117	0.40692	0.155807	2.61169	0.00900956	0.100364	-	CCR4-NOT transcription complex subunit 10
PDPR	225.553	-0.710908	0.272229	-2.61143	0.00901633	0.10037	PDP3	pyruvate dehydrogenase phosphatase regulatory subunit
RAB39A	56.9203	-1.10036	0.421549	-2.61028	0.00904668	0.10061	RAB39	RAB39A; member RAS oncogene family
ZNF840P	4.82885	-2.24607	0.860681	-2.60964	0.00906365	0.10061	C20orf157|ZNF840|dJ981L23.3	zinc finger protein 840; pseudogene
DAZAP1	1007.8	0.473117	0.181302	2.60956	0.00906595	0.10061	-	DAZ associated protein 1
MYOF	201.799	1.78507	0.684079	2.60945	0.00906886	0.10061	FER1L3	myoferlin
CDC42	2112.47	0.427029	0.163649	2.60942	0.00906952	0.10061	CDC42Hs|G25K|TKS	cell division cycle 42
RUSC1-AS1	26.0401	-1.25822	0.48225	-2.60906	0.00907926	0.100648	C1orf104	RUSC1 antisense RNA 1
RHOC	1507.85	0.438586	0.168196	2.60759	0.00911813	0.101009	ARH9|ARHC|H9|RHOH9	ras homolog family member C
SKI	75.9064	0.79579	0.305344	2.60621	0.00915514	0.10129	SGS|SKV	SKI proto-oncogene
TTC3	558.512	0.41855	0.1606	2.60617	0.00915617	0.10129	DCRR1|RNF105|TPRDIII	tetratricopeptide repeat domain 3
CDCA7L	655.089	0.594372	0.22813	2.60541	0.00917632	0.1014	JPO2|R1|RAM2	cell division cycle associated 7 like
HK2P1	4.42691	3.5037	1.34487	2.60524	0.00918107	0.1014	HK2P	hexokinase 2 pseudogene 1
CLEC16A	691.538	-0.540625	0.207527	-2.60508	0.00918523	0.1014	Gop-1|KIAA0350	C-type lectin domain containing 16A
CD200R1	187.835	2.23049	0.856396	2.6045	0.00920078	0.101431	CD200R|HCRTR2|MOX2R|OX2R	CD200 receptor 1
SNHG5	101.013	0.565525	0.217181	2.60393	0.00921615	0.101531	C6orf160|LINC00044|NCRNA00044|U50HG	small nucleolar RNA host gene 5
RIMS3	443.031	-1.49461	0.574397	-2.60206	0.00926665	0.10188	NIM3|RIM3	regulating synaptic membrane exocytosis 3
HSPA8P5	21.6534	-0.987113	0.379361	-2.60204	0.00926704	0.10188	-	heat shock protein family A (Hsp70) member 8 pseudogene 5
PLA2G4C	94.1337	-1.75418	0.674429	-2.60099	0.00929556	0.10207	CPLA2-gamma	phospholipase A2 group IVC
PEX11B	262.59	-0.473655	0.182152	-2.60033	0.00931347	0.10207	PEX11-BETA|PEX14B	peroxisomal biogenesis factor 11 beta
DPM2	778.772	-0.34648	0.133245	-2.60033	0.00931347	0.10207	CDG1U	dolichyl-phosphate mannosyltransferase subunit 2; regulatory
LILRA2	1097.9	0.955653	0.367563	2.59997	0.00932313	0.10207	CD85H|ILT1|LIR-7|LIR7	leukocyte immunoglobulin like receptor A2
RDH16	6.60887	2.36561	0.909875	2.59993	0.0093242	0.10207	RODH-4|SDR9C8	retinol dehydrogenase 16
SERPINI1	1277.37	-0.541962	0.208462	-2.59981	0.00932756	0.10207	PI12|neuroserpin	serpin family I member 1
QKI	1580.26	0.54534	0.209766	2.59975	0.00932916	0.10207	Hqk|QK|QK1|QK3|hqkI	QKI; KH domain containing RNA binding
CITED2	921.745	0.558188	0.21479	2.59876	0.00935612	0.102295	ASD8|MRG-1|MRG1|P35SRJ|VSD2	Cbp/p300 interacting transactivator with Glu/Asp rich carboxy-terminal domain 2
GTPBP4	539.153	-0.463911	0.178656	-2.59667	0.00941316	0.102848	CRFG|NGB|NOG1	GTP binding protein 4
CSF2RB	12963.7	-0.560195	0.215818	-2.59568	0.00944046	0.103026	CD131|CDw131|IL3RB|IL5RB|SMDP5|betaGMR	colony stimulating factor 2 receptor beta common subunit
HDAC5	2171.97	0.574292	0.221255	2.59561	0.00944238	0.103026	HD5|NY-CO-9	histone deacetylase 5
FBXL14	704.641	0.543755	0.209522	2.59522	0.00945307	0.103072	Fbl14	F-box and leucine rich repeat protein 14
LAS1L	906.14	0.315254	0.121505	2.59457	0.00947094	0.103196	Las1-like|WTS|dJ475B7.2	LAS1 like; ribosome biogenesis factor
FANCC	226.029	-0.54248	0.209256	-2.59242	0.00953029	0.103772	FA3|FAC|FACC	FA complementation group C
NBN	882.91	-0.474147	0.182947	-2.59173	0.00954958	0.10389	AT-V1|AT-V2|ATV|NBS|NBS1|P95	nibrin
EID2B	84.0985	-0.686987	0.265091	-2.59151	0.00955559	0.10389	EID-2B|EID-3	EP300 interacting inhibitor of differentiation 2B
LBH	252.548	1.29029	0.497925	2.59133	0.00956069	0.10389	-	limb bud and heart development
MYO1G	3309.42	0.788811	0.30445	2.59094	0.00957145	0.103936	HA2|HLA-HA2|MHAG	myosin IG
MAP2K2	1469.66	0.411644	0.159017	2.58867	0.00963464	0.104551	CFC4|MAPKK2|MEK2|MKK2|PRKMK2	mitogen-activated protein kinase kinase 2
ZNF672	552.202	-0.464014	0.179337	-2.58738	0.00967079	0.104872	-	zinc finger protein 672
PKIG	207.565	0.832348	0.321776	2.58673	0.00968905	0.104876	PKI-gamma	cAMP-dependent protein kinase inhibitor gamma
SYNM	75.2155	2.87157	1.11012	2.58673	0.00968918	0.104876	DMN|SYN	synemin
ZAR1L	6.76129	-2.21682	0.857016	-2.58667	0.00969091	0.104876	Z3CXXC7|ZAR2	zygote arrest 1 like
GFRA3	17.3436	-3.42087	1.32266	-2.58636	0.00969962	0.104899	GDNFR3	GDNF family receptor alpha 3
YWHAZP2	34.6972	0.655629	0.25366	2.58468	0.00974685	0.105294	-	tyrosine 3-monooxygenase/tryptophan 5-monooxygenase activation protein zeta pseudogene 2
THYN1	1047.24	-0.36177	0.139981	-2.58442	0.00975418	0.105294	HSPC144|MDS012|MY105|THY28|THY28KD	thymocyte nuclear protein 1
CCDC18-AS1	54.1443	-1.33982	0.518432	-2.58436	0.00975593	0.105294	-	CCDC18 antisense RNA 1
EHD2	31.2569	5.13967	1.98952	2.58337	0.00978402	0.105526	PAST2	EH domain containing 2
AXL	1803.9	1.2448	0.481949	2.58285	0.00979875	0.105613	ARK|JTK11|Tyro7|UFO	AXL receptor tyrosine kinase
SMC2	111.527	-0.711073	0.275382	-2.58213	0.00981924	0.105763	CAP-E|CAPE|SMC-2|SMC2L1	structural maintenance of chromosomes 2
SIGIRR	323.978	0.851805	0.329977	2.58141	0.00983977	0.105912	IL-1R8|TIR8	single Ig and TIR domain containing
EXPH5	94.3018	-0.905714	0.350916	-2.581	0.00985148	0.105943	SLAC2-B|SLAC2B	exophilin 5
RPS11P5	456.862	0.35506	0.137575	2.58084	0.00985593	0.105943	RPS11_3_1298	ribosomal protein S11 pseudogene 5
HSP90AB1	9162.92	-0.663853	0.257268	-2.5804	0.00986866	0.106008	D6S182|HSP84|HSP90B|HSPC2|HSPCB	heat shock protein 90 alpha family class B member 1
KIF5B	2910.53	0.373127	0.144641	2.57967	0.00988936	0.106102	HEL-S-61|KINH|KNS|KNS1|UKHC	kinesin family member 5B
ARMC9	84.0531	-1.36324	0.528462	-2.57963	0.00989069	0.106102	ARM|JBTS30|KU-MEL-1|NS21	armadillo repeat containing 9
UBL7	2683.71	0.345481	0.133967	2.57885	0.00991308	0.106246	BMSC-UbP|TCBA1	ubiquitin like 7
SPSB3	10.7744	1.27718	0.495281	2.5787	0.00991742	0.106246	C16orf31|SSB3	splA/ryanodine receptor domain and SOCS box containing 3
IFIT5	1242.36	-0.497429	0.192918	-2.57845	0.00992433	0.106248	ISG58|P58|RI58	interferon induced protein with tetratricopeptide repeats 5
COL4A3BP	584.027	0.46074	0.178789	2.577	0.00996608	0.106452	CERT|CERTL|GPBP|MRD34|STARD11	collagen type IV alpha 3 binding protein
ROCK2	395.528	0.551802	0.214137	2.57687	0.00996993	0.106452	ROCK-II	Rho associated coiled-coil containing protein kinase 2
GMPPB	2210.22	-0.480851	0.186611	-2.57675	0.00997327	0.106452	MDDGA14|MDDGB14|MDDGC14	GDP-mannose pyrophosphorylase B
IFNB1	8.30967	-4.24035	1.64591	-2.57629	0.00998656	0.106485	IFB|IFF|IFN-beta|IFNB	interferon beta 1
WASF4P	66.9311	0.557695	0.216563	2.57521	0.0100179	0.106749	WASF4	WAS protein family member 4; pseudogene
PM20D2	196.556	0.319835	0.124255	2.57403	0.0100522	0.106973	ACY1L2	peptidase M20 domain containing 2
CHMP2A	1608.39	0.408797	0.158844	2.57357	0.0100655	0.107041	BC-2|BC2|CHMP2|VPS2|VPS2A	charged multivesicular body protein 2A
PRAF2	52.3274	0.651224	0.253174	2.57224	0.0101044	0.107376	JM4|Yip6a	PRA1 domain family member 2
ZNF724	12.4399	-1.0771	0.418813	-2.57179	0.0101174	0.107376	ZNF724P	zinc finger protein 724
TMEM87B	687.97	-0.376196	0.146282	-2.57171	0.0101196	0.107376	-	transmembrane protein 87B
STX11	233.496	1.66388	0.647047	2.57149	0.0101261	0.107376	FHL4|HLH4|HPLH4	syntaxin 11
ANKRD9	156.931	1.67528	0.651522	2.57134	0.0101307	0.107376	-	ankyrin repeat domain 9
NRL	21.5901	1.7115	0.665749	2.57078	0.0101469	0.107476	D14S46E|NRL-MAF|RP27	neural retina leucine zipper
HAUS5	222.71	-0.788157	0.3068	-2.56896	0.0102004	0.107903	KIAA0841|dgt5	HAUS augmin like complex subunit 5
THBD	3824.2	0.665336	0.259003	2.56883	0.0102041	0.107903	AHUS6|BDCA3|CD141|THPH12|THRM|TM	thrombomodulin
POLD3	586.443	0.509614	0.198392	2.56872	0.0102075	0.107903	P66|P68|PPP1R128	DNA polymerase delta 3; accessory subunit
SLC35C1	1234.19	-0.548939	0.21383	-2.56717	0.0102532	0.108242	CDG2C|FUCT1	solute carrier family 35 member C1
CCDC30	40.5505	-1.33289	0.519275	-2.56683	0.0102632	0.108251	PFD6L|PFDN6L	coiled-coil domain containing 30
ZNF382	97.2212	-0.669637	0.260933	-2.56631	0.0102786	0.108251	KS1	zinc finger protein 382
BBC3	72.6488	1.25351	0.488463	2.56624	0.0102807	0.108251	JFY-1|JFY1|PUMA	BCL2 binding component 3
DARS	1218.75	0.268277	0.104542	2.56623	0.0102812	0.108251	HBSL|aspRS	aspartyl-tRNA synthetase
AHR	57.6107	0.841348	0.32802	2.56493	0.0103197	0.108577	bHLHe76	aryl hydrocarbon receptor
SCO2	121.465	0.556184	0.216859	2.56472	0.0103258	0.108577	CEMCOX1|MYP6|SCO1L	SCO2; cytochrome c oxidase assembly protein
IGLV4-60	8.25499	-3.89728	1.51999	-2.56402	0.0103467	0.108654	IGLV460|V5-4	immunoglobulin lambda variable 4-60
TMEM268	5614.12	-0.420427	0.164046	-2.56287	0.0103812	0.108845	C9orf91	transmembrane protein 268
SLA2	7010.48	-0.334991	0.13071	-2.56284	0.0103818	0.108845	C20orf156|MARS|SLAP-2|SLAP2	Src like adaptor 2
MAGED2	1612.52	0.389785	0.152102	2.56265	0.0103876	0.108845	11B6|BARTS5|BCG-1|BCG1|HCA10|MAGE-D2	MAGE family member D2
TUBAP2	376.398	0.487852	0.190488	2.56106	0.0104353	0.109134	-	tubulin alpha pseudogene 2
FGFBP2	6.71102	4.81101	1.87892	2.56052	0.0104517	0.109137	HBP17RP|KSP37	fibroblast growth factor binding protein 2
RAF1	1751.31	0.324038	0.126621	2.55911	0.0104939	0.109479	CMD1NN|CRAF|NS5|Raf-1|c-Raf	Raf-1 proto-oncogene; serine/threonine kinase
RAB5C	92.5253	-0.509471	0.199272	-2.55667	0.0105681	0.110108	L1880|RAB5CL|RAB5L|RABL	RAB5C; member RAS oncogene family
IDH3A	1677.81	-0.408886	0.159962	-2.55615	0.0105839	0.110132	-	isocitrate dehydrogenase 3 (NAD(+)) alpha
YWHAH	2894.61	0.284106	0.111153	2.55599	0.0105887	0.110132	YWHA1	tyrosine 3-monooxygenase/tryptophan 5-monooxygenase activation protein eta
HLA-DQB1	14573	-0.470593	0.18413	-2.55576	0.0105957	0.110132	CELIAC1|HLA-DQB|IDDM1	major histocompatibility complex; class II; DQ beta 1
PRIM2	125.717	-0.71537	0.27994	-2.55544	0.0106053	0.110132	PRIM2A|p58	DNA primase subunit 2
RARS	444.31	-0.446409	0.174703	-2.55524	0.0106115	0.110132	ArgRS|DALRD1|HLD9	arginyl-tRNA synthetase
ARFRP1	748.492	-0.390819	0.152961	-2.55503	0.0106178	0.110132	ARL18|ARP|Arp1	ADP ribosylation factor related protein 1
RPL19	6282.1	0.286219	0.112026	2.55494	0.0106205	0.110132	L19	ribosomal protein L19
TMEM128	404.756	-0.455428	0.178265	-2.55477	0.0106257	0.110132	-	transmembrane protein 128
SEMA3F-AS1	57.5885	0.729156	0.285481	2.55413	0.0106454	0.110265	RBM5-AS1	SEMA3F antisense RNA 1
EAPP	772.917	0.315285	0.123482	2.55329	0.0106709	0.110458	BM036|C14orf11	E2F associated phosphoprotein
SLC35C2	2136.71	0.363815	0.14253	2.55254	0.010694	0.110569	BA394O2.1|C20orf5|CGI-15|OVCOV1	solute carrier family 35 member C2
ARRDC3-AS1	4.21307	-2.05827	0.806377	-2.55249	0.0106956	0.110569	-	ARRDC3 antisense RNA 1
KHDRBS1	1877.66	0.256076	0.100357	2.55164	0.0107217	0.110768	Sam68|p62|p68	KH RNA binding domain containing; signal transduction associated 1
SNORD17	6.28923	-1.78285	0.698903	-2.55092	0.010744	0.110926	HBI-43	small nucleolar RNA; C/D box 17
DDR2	111.17	-0.982876	0.385494	-2.54965	0.0107831	0.111156	MIG20a|NTRKR3|TKT|TYRO10	discoidin domain receptor tyrosine kinase 2
ZNF767P	49.4255	-0.716222	0.280922	-2.54954	0.0107866	0.111156	ZNF767	zinc finger family member 767; pseudogene
CCL21	12.6248	-4.20827	1.65076	-2.54929	0.0107942	0.111156	6Ckine|CKb9|ECL|SCYA21|SLC|TCA4	C-C motif chemokine ligand 21
RALB	686.41	0.732823	0.287493	2.54901	0.0108028	0.111156	-	RAS like proto-oncogene B
SLC4A7	207.17	0.449782	0.176484	2.54857	0.0108166	0.111156	NBC2|NBC3|NBCN1|SBC2|SLC4A6	solute carrier family 4 member 7
FCHSD2	8957.02	-0.49565	0.194483	-2.54855	0.0108172	0.111156	NWK|SH3MD3	FCH and double SH3 domains 2
RPL5P34	107.407	0.398395	0.15633	2.54842	0.0108213	0.111156	RPL5_15_1754	ribosomal protein L5 pseudogene 34
RSL24D1	425.411	0.338406	0.132798	2.54829	0.0108253	0.111156	C15orf15|HRP-L30-iso|L30|RLP24|RPL24|RPL24L|TVAS3	ribosomal L24 domain containing 1
MMP25-AS1	9.53237	-1.5091	0.59223	-2.54816	0.0108292	0.111156	-	MMP25 antisense RNA 1
LRP5	2180.77	-0.740473	0.290632	-2.5478	0.0108403	0.111156	BMND1|EVR1|EVR4|HBM|LR3|LRP-5|LRP7|OPPG|OPS|OPTA1|PCLD4|VBCH2	LDL receptor related protein 5
TBC1D12	61.0353	1.16959	0.459073	2.54772	0.0108429	0.111156	-	TBC1 domain family member 12
HMGN1P37	48.5806	0.459758	0.180565	2.54622	0.0108898	0.111564	-	high mobility group nucleosome binding domain 1 pseudogene 37
OGFRL1	830.679	0.713012	0.280107	2.54549	0.0109124	0.111688	dJ331H24.1	opioid growth factor receptor like 1
HBQ1	23.5379	2.66948	1.04875	2.54538	0.0109159	0.111688	HBQ	hemoglobin subunit theta 1
ACAA1	1138.55	0.370849	0.145796	2.54362	0.010971	0.112152	ACAA|PTHIO|THIO	acetyl-CoA acyltransferase 1
CD160	11.1538	-1.96861	0.774	-2.54343	0.010977	0.112152	BY55|NK1|NK28	CD160 molecule
RPL18A	3016.46	0.336577	0.132341	2.54326	0.0109824	0.112152	L18A	ribosomal protein L18a
FAM161B	20.3599	1.56278	0.614957	2.54129	0.0110445	0.112642	C14orf44|c14_5547	FAM161B; centrosomal protein
CKAP4	108.135	1.99119	0.784142	2.53933	0.0111066	0.113204	CLIMP-63|ERGIC-63|p63	cytoskeleton associated protein 4
DNAJC19P9	115.182	-0.382261	0.150602	-2.53821	0.011142	0.113419	-	DnaJ heat shock protein family (Hsp40) member C19 pseudogene 9
SDF2	1104.25	-0.311618	0.12283	-2.53698	0.0111813	0.113747	-	stromal cell derived factor 2
CES2	267.577	-0.436595	0.172161	-2.53597	0.0112136	0.114003	CE-2|CES2A1|PCE-2|iCE	carboxylesterase 2
NR1H2	3381.43	0.301416	0.11888	2.53545	0.0112302	0.114098	LXR-b|LXRB|NER|NER-I|RIP15|UNR	nuclear receptor subfamily 1 group H member 2
C14orf119	545.073	-0.51751	0.204168	-2.53472	0.0112537	0.114264	-	chromosome 14 open reading frame 119
ASMTL	474.905	0.410334	0.161915	2.53426	0.0112685	0.114342	ASMTLX|ASMTLY|ASTML	acetylserotonin O-methyltransferase like
TMEM14C	835.923	0.336686	0.132887	2.53364	0.0112885	0.114472	C6orf53|HSPC194|MSTP073|NET26|bA421M1.6	transmembrane protein 14C
IGLC3	8.46662	-1.88063	0.742506	-2.53282	0.0113151	0.114668	IGLC	immunoglobulin lambda constant 3 (Kern-Oz+ marker)
CKB	25.5583	-2.38297	0.941422	-2.53124	0.0113659	0.115093	B-CK|BCK|CKBB|CPK-B|HEL-211|HEL-S-29	creatine kinase B
CCDC114	10.8991	2.01563	0.796353	2.53107	0.0113714	0.115093	CILD20	coiled-coil domain containing 114
PEX11A	11.0182	-2.92413	1.15546	-2.5307	0.0113836	0.115144	PEX11-ALPHA|PMP28|hsPEX11p	peroxisomal biogenesis factor 11 alpha
TGIF2	725.047	-0.46345	0.183191	-2.52987	0.0114105	0.1153	-	TGFB induced factor homeobox 2
SFMBT1	186.232	-0.620686	0.245352	-2.52978	0.0114136	0.1153	RU1|SFMBT|hSFMBT	Scm like with four mbt domains 1
JDP2	41.2376	1.56767	0.619925	2.52881	0.0114451	0.115535	JUNDM2	Jun dimerization protein 2
MBD3	527.875	-0.487159	0.192662	-2.52857	0.0114529	0.115535	-	methyl-CpG binding domain protein 3
FSD1L	39.2002	1.36706	0.540732	2.52817	0.0114658	0.115535	CCDC10|CSDUFD1|FSD1CL|FSD1NL|MIR1	fibronectin type III and SPRY domain containing 1 like
LYN	11257.6	0.269959	0.106796	2.52781	0.0114778	0.115582	JTK8|p53Lyn|p56Lyn	LYN proto-oncogene; Src family tyrosine kinase
PRELID1	290.467	0.332964	0.131757	2.52711	0.0115007	0.115588	CGI-106|PRELI|PX19|SBBI12	PRELI domain containing 1
LRRC63	7.27071	3.17836	1.25775	2.52702	0.0115036	0.115588	-	leucine rich repeat containing 63
SRP14	3194.55	0.247869	0.0980924	2.52689	0.0115077	0.115588	ALURBP	signal recognition particle 14
ARPC1B	10957.9	0.336116	0.133017	2.52687	0.0115085	0.115588	ARC41|PLTEID|p40-ARC|p41-ARC	actin related protein 2/3 complex subunit 1B
PGAP1	440.926	0.761694	0.30146	2.52668	0.0115145	0.115588	Bst1|ISPD3024|MRT42|SPG67	post-GPI attachment to proteins 1
CXCR2	48.6938	2.32049	0.918581	2.52617	0.0115313	0.115683	CD182|CDw128b|CMKAR2|IL8R2|IL8RA|IL8RB	C-X-C motif chemokine receptor 2
GGCT	268.892	-0.51184	0.202657	-2.52565	0.0115484	0.115782	C7orf24|CRF21|GCTG|GGC	gamma-glutamylcyclotransferase
GPR18	191.061	-1.19661	0.473869	-2.5252	0.0115634	0.115859	-	G protein-coupled receptor 18
ZNF416	92.5307	-1.21617	0.481741	-2.52454	0.0115849	0.116002	-	zinc finger protein 416
KIF15	257.736	-0.875678	0.347023	-2.5234	0.0116225	0.116305	HKLP2|KLP2|KNSL7|NY-BR-62	kinesin family member 15
S100A11	5782.04	0.471058	0.186725	2.52273	0.0116446	0.116376	HEL-S-43|MLN70|S100C	S100 calcium binding protein A11
MYC	54.1925	2.38523	0.94556	2.52256	0.0116505	0.116376	MRTL|MYCC|bHLHe39|c-Myc	MYC proto-oncogene; bHLH transcription factor
RPS23	606.114	0.288659	0.114432	2.52253	0.0116514	0.116376	BTDD|MABAS|MCINS|PAMAS|S23|uS12	ribosomal protein S23
MAP7D3	143.022	1.01535	0.402619	2.52187	0.0116733	0.116521	MDP3	MAP7 domain containing 3
DHRS4L1	20.3024	0.818434	0.324669	2.52083	0.011708	0.116648	SDR25C4	dehydrogenase/reductase 4 like 1
HACD1	22.3595	1.47902	0.586862	2.52022	0.0117283	0.116701	CAP|PTPLA	3-hydroxyacyl-CoA dehydratase 1
RNF7	930.367	0.344735	0.136798	2.52003	0.0117345	0.116701	CKBBP1|ROC2|SAG|rbx2	ring finger protein 7
EPHX4	7.83277	4.45286	1.767	2.52001	0.0117353	0.116701	ABHD7|EH4|EPHXRP	epoxide hydrolase 4
FOXN2	328.18	0.67086	0.26626	2.51956	0.01175	0.116775	HTLF	forkhead box N2
UBAC1	391.706	0.562238	0.223194	2.51905	0.0117672	0.116872	GBDR1|KPC2|UBADC1	UBA domain containing 1
ADAM19	6547.35	-0.477357	0.189545	-2.51844	0.0117876	0.116976	FKSG34|MADDAM|MLTNB	ADAM metallopeptidase domain 19
BRD1	383.03	-0.500951	0.198924	-2.5183	0.0117923	0.116976	BRL|BRPF1|BRPF2	bromodomain containing 1
RPA2	616.402	-0.583343	0.23167	-2.51799	0.0118026	0.117006	REPA2|RP-A p32|RP-A p34|RPA32	replication protein A2
C1QA	55.0965	-4.62725	1.83793	-2.51764	0.0118143	0.117049	-	complement C1q A chain
SMIM3	2545.94	0.673745	0.267647	2.51729	0.0118261	0.117069	C5orf62|MST150|NID67	small integral membrane protein 3
ZNF420	93.0708	-0.912586	0.362548	-2.51715	0.011831	0.117069	APAK	zinc finger protein 420
IGLV1-50	5.62818	-2.27431	0.90382	-2.51633	0.0118583	0.117266	IGLV150|V1-18	immunoglobulin lambda variable 1-50 (non-functional)
SPRED2	427.027	-0.742071	0.295002	-2.51548	0.0118872	0.117435	Spred-2	sprouty related EVH1 domain containing 2
CCL17	78.3163	-2.28944	0.910173	-2.51539	0.0118901	0.117435	A-152E5.3|ABCD-2|SCYA17|TARC	C-C motif chemokine ligand 17
MGST3	747.635	0.570623	0.227019	2.51355	0.0119523	0.117914	GST-III	microsomal glutathione S-transferase 3
BAG1	458.761	0.435816	0.173389	2.51352	0.0119534	0.117914	BAG-1|HAP|RAP46	BCL2 associated athanogene 1
SLC25A1	1331.06	0.282277	0.112377	2.51188	0.0120088	0.118388	CTP|D2L2AD|SEA|SLC20A3	solute carrier family 25 member 1
KPNA6	529.652	-0.353201	0.140647	-2.51125	0.0120304	0.11851	IPOA7|KPNA7	karyopherin subunit alpha 6
NXNL2	4.25916	2.70163	1.07588	2.51109	0.0120361	0.11851	C9orf121|RDCVF2|RdCVF2L	nucleoredoxin like 2
SNX25	392.676	-0.709024	0.282462	-2.51016	0.0120677	0.11871	MSTP043|SBBI31	sorting nexin 25
CTNNA3	26.0054	-1.23561	0.492264	-2.51005	0.0120713	0.11871	ARVD13|VR22	catenin alpha 3
SDCBP	1673.88	0.825	0.328778	2.50929	0.0120974	0.118893	MDA-9|MDA9|ST1|SYCL|TACIP18	syndecan binding protein
MIR4513	4.15967	2.6849	1.07039	2.50835	0.0121297	0.119137	-	microRNA 4513
PARP12	1199.51	-0.285912	0.114058	-2.50673	0.0121854	0.11961	ARTD12|MST109|MSTP109|ZC3H1|ZC3HDC1	poly(ADP-ribose) polymerase family member 12
CSE1L	649.019	-0.462327	0.184474	-2.50619	0.012204	0.119719	CAS|CSE1|XPO2	chromosome segregation 1 like
SEL1L3	12875	-0.346429	0.138256	-2.5057	0.0122209	0.119732	Sel-1L3	SEL1L family member 3
IGLV2-8	42.5816	-1.18811	0.474183	-2.5056	0.0122243	0.119732	IGLV28|V1-2	immunoglobulin lambda variable 2-8
CSGALNACT2	625.917	0.515303	0.205707	2.50503	0.0122441	0.119732	CHGN2|ChGn-2|GALNACT-2|GALNACT2|PRO0082|beta4GalNAcT	chondroitin sulfate N-acetylgalactosaminyltransferase 2
MAP3K3	988.467	0.776692	0.310053	2.50503	0.0122442	0.119732	MAPKKK3|MEKK3	mitogen-activated protein kinase kinase kinase 3
LINC01478	180.296	-0.80561	0.321603	-2.50498	0.0122457	0.119732	-	long intergenic non-protein coding RNA 1478
GSK3B	527.39	0.39574	0.15799	2.50485	0.0122504	0.119732	-	glycogen synthase kinase 3 beta
GLS	1107.36	-0.538794	0.215119	-2.50463	0.0122579	0.119733	AAD20|GAC|GAM|GLS1|KGA	glutaminase
RRP7A	385.314	-0.401811	0.160478	-2.50384	0.0122853	0.119926	BK126B4.3|CGI-96|Rrp7	ribosomal RNA processing 7 homolog A
BIK	216.835	0.904632	0.361332	2.5036	0.0122936	0.119934	BIP1|BP4|NBK	BCL2 interacting killer
CORO6	44.7198	1.09543	0.437603	2.50324	0.0123062	0.119984	-	coronin 6
GAPDHS	20.6288	-0.85348	0.34112	-2.50199	0.0123496	0.120265	GAPD2|GAPDH-2|GAPDS|HEL-S-278|HSD-35	glyceraldehyde-3-phosphate dehydrogenase; spermatogenic
CD93	489.281	2.05354	0.820768	2.50198	0.0123501	0.120265	C1QR1|C1qR(P)|C1qRP|CDw93|ECSM3|MXRA4|dJ737E23.1	CD93 molecule
TESK1	389.54	0.70813	0.283096	2.50138	0.0123709	0.12038	-	testis associated actin remodelling kinase 1
SLC7A6	1264.25	-0.45893	0.183483	-2.50121	0.0123771	0.12038	LAT-2|LAT3|y+LAT-2	solute carrier family 7 member 6
XYLT1	420.407	0.655952	0.262304	2.50074	0.0123936	0.120401	DBQD2|PXYLT1|XT-I|XT1|XTI|XYLTI|xylT-I	xylosyltransferase 1
F12	23.8127	3.34591	1.33799	2.5007	0.0123948	0.120401	HAE3|HAEX|HAF	coagulation factor XII
SIAH3	312.122	-1.25362	0.501423	-2.50012	0.012415	0.120401	-	siah E3 ubiquitin protein ligase family member 3
MLKL	120.492	-1.19195	0.476761	-2.50009	0.012416	0.120401	hMLKL	mixed lineage kinase domain like pseudokinase
FAM83H	43.2302	1.12314	0.449246	2.50007	0.012417	0.120401	AI3|AI3A	family with sequence similarity 83 member H
MFF	952.745	0.333372	0.133357	2.49985	0.0124245	0.120401	C2orf33|EMPF2|GL004	mitochondrial fission factor
ARF6	2573.32	0.543846	0.217581	2.4995	0.0124367	0.120446	-	ADP ribosylation factor 6
WDFY2	1345.33	0.42723	0.170996	2.49848	0.0124726	0.120581	PROF|WDF2|ZFYVE22	WD repeat and FYVE domain containing 2
MIEF1	900.761	0.328725	0.131575	2.49839	0.012476	0.120581	HSU79252|MID51|SMCR7L|dJ1104E15.3	mitochondrial elongation factor 1
THOP1	2376.44	-0.453954	0.181709	-2.49825	0.012481	0.120581	EP24.15|MEPD_HUMAN|MP78|TOP	thimet oligopeptidase 1
BTN2A1	788.035	-0.331739	0.132824	-2.49757	0.0125047	0.120699	BK14H9.1|BT2.1|BTF1|BTN2.1|DJ3E1.1	butyrophilin subfamily 2 member A1
TMEM156	56.5318	1.38968	0.556433	2.49747	0.0125083	0.120699	-	transmembrane protein 156
TIRAP	601.604	-0.349481	0.13997	-2.49682	0.0125312	0.120836	BACTS1|Mal|MyD88-2|wyatt	TIR domain containing adaptor protein
BCL6B	8.8346	-3.13203	1.2545	-2.49664	0.0125377	0.120836	BAZF|ZBTB28|ZNF62	B cell CLL/lymphoma 6B
CALCRL	427.174	0.748136	0.299691	2.49635	0.0125477	0.12086	CGRPR|CRLR	calcitonin receptor like receptor
2019-03-01	1567.42	-0.396391	0.158928	-2.49416	0.0126255	0.121536	MARCH-I|RNF171	membrane associated ring-CH-type finger 1
NIN	2048.96	-0.315047	0.126386	-2.49273	0.0126766	0.121954	SCKL7	ninein
ZNF75A	258.216	-0.476185	0.191096	-2.49186	0.0127077	0.122163	-	zinc finger protein 75a
MGAT5	121.612	0.967257	0.388193	2.49169	0.0127137	0.122163	GNT-V|GNT-VA	mannosyl (alpha-1;6-)-glycoprotein beta-1;6-N-acetyl-glucosaminyltransferase
ITPK1	352.976	0.718249	0.28845	2.49003	0.0127732	0.122661	ITRPK1	inositol-tetrakisphosphate 1-kinase
IQGAP1	9879.62	0.344576	0.138427	2.48922	0.0128024	0.122868	HUMORFA01|SAR1|p195	IQ motif containing GTPase activating protein 1
PTPN22	701.242	-0.55188	0.221764	-2.48859	0.0128251	0.122938	LYP|LYP1|LYP2|PEP|PTPN22.5|PTPN22.6|PTPN8	protein tyrosine phosphatase; non-receptor type 22
RRAGA	904.982	0.354057	0.142323	2.48771	0.0128569	0.123168	FIP-1|FIP1|RAGA	Ras related GTP binding A
TRAF3IP3	624.366	0.612942	0.246426	2.48733	0.0128706	0.123225	T3JAM	TRAF3 interacting protein 3
PPP1R3F	63.205	1.1226	0.451365	2.48712	0.0128783	0.123225	HB2E|LL0XNC01-7P3.1|R3F	protein phosphatase 1 regulatory subunit 3F
ZBTB6	40.7622	-0.831845	0.334642	-2.48577	0.012927	0.123617	ZID|ZNF482	zinc finger and BTB domain containing 6
HSP90AB3P	833.422	-0.57376	0.23093	-2.48456	0.0129713	0.123928	HSP90BC|HSPCP1	heat shock protein 90 alpha family class B member 3; pseudogene
PEPD	781.345	0.353955	0.142468	2.48445	0.012975	0.123928	PROLIDASE	peptidase D
GPR171	774.623	-0.486942	0.196016	-2.4842	0.0129842	0.123941	H963	G protein-coupled receptor 171
AICDA	8.74801	-3.81543	1.53619	-2.48369	0.0130028	0.123977	AID|ARP2|CDA2|HEL-S-284|HIGM2	activation induced cytidine deaminase
ZNF24	936.579	0.429939	0.173129	2.48334	0.0130156	0.123977	KOX17|RSG-A|ZNF191|ZSCAN3|Zfp191	zinc finger protein 24
S100A11P1	179.211	0.521162	0.209871	2.48325	0.0130191	0.123977	S100A11P|S100A14	S100 calcium binding protein A11 pseudogene 1
ABCD2	301.72	-0.923513	0.371945	-2.48293	0.0130308	0.124014	ABC39|ALDL1|ALDR|ALDRP|hALDR	ATP binding cassette subfamily D member 2
SLC7A1	665.024	-0.624333	0.251503	-2.48241	0.0130498	0.124121	ATRC1|CAT-1|ERR|HCAT1|REC1L	solute carrier family 7 member 1
BOLA1	152.811	-0.525627	0.211802	-2.48169	0.013076	0.124296	CGI-143	bolA family member 1
PUS1	833.862	-0.422979	0.170494	-2.4809	0.013105	0.124498	MLASA1	pseudouridylate synthase 1
RPL14	3264.91	0.328811	0.132636	2.47905	0.0131732	0.125071	CAG-ISL-7|CTG-B33|L14|RL14|hRL14	ribosomal protein L14
ANXA11	3490.07	0.373568	0.15071	2.47873	0.0131851	0.125109	ALS23|ANX11|CAP-50|CAP50	annexin A11
EIF4E3	85.3548	1.83879	0.742086	2.47786	0.0132173	0.12534	eIF-4E3|eIF4E-3	eukaryotic translation initiation factor 4E family member 3
SLC46A2	133.432	3.0184	1.21841	2.47732	0.0132372	0.125402	Ly110|TSCOT	solute carrier family 46 member 2
TMED1	133.924	-0.296078	0.11952	-2.47723	0.0132406	0.125402	IL1RL1LG|Il1rl1l|Tp24|p24g1	transmembrane p24 trafficking protein 1
HDAC11	10.0935	3.82995	1.54618	2.47705	0.0132474	0.125402	HD11	histone deacetylase 11
SPEN	2034.71	0.287784	0.11622	2.47619	0.0132792	0.125576	HIAA0929|MINT|RBM15C|SHARP	spen family transcriptional repressor
VAV2	123.46	-1.03462	0.417838	-2.47613	0.0132815	0.125576	VAV-2	vav guanine nucleotide exchange factor 2
SMG1	826.922	-0.494782	0.199851	-2.47576	0.0132952	0.125631	61E3.4|ATX|LIP	SMG1; nonsense mediated mRNA decay associated PI3K related kinase
ZNF773	19.6799	-2.13155	0.861089	-2.47541	0.0133083	0.125655	ZNF419B	zinc finger protein 773
ITGAX	150.568	2.65841	1.07399	2.47527	0.0133135	0.125655	CD11C|SLEB6	integrin subunit alpha X
VMO1	1217.66	1.01116	0.408551	2.47498	0.0133243	0.125682	ERGA6350|PRO21055	vitelline membrane outer layer 1 homolog
MUM1	583.472	0.350537	0.141663	2.47445	0.0133443	0.125796	EXPAND1|HSPC211|MUM-1	melanoma associated antigen (mutated) 1
TPI1P1	201.373	0.722718	0.292107	2.47415	0.0133552	0.125825	RCTPI1	triosephosphate isomerase 1 pseudogene 1
CDH6	4.52218	3.26985	1.32195	2.4735	0.0133796	0.125939	CAD6|KCAD	cadherin 6
TADA3	929.88	0.299241	0.120983	2.47341	0.0133831	0.125939	ADA3|NGG1|STAF54|TADA3L|hADA3	transcriptional adaptor 3
MBNL1	4797.01	0.422103	0.170714	2.47257	0.0134146	0.126082	EXP|MBNL	muscleblind like splicing regulator 1
MAOA	39.1869	1.9422	0.785542	2.47243	0.0134199	0.126082	BRNRS|MAO-A	monoamine oxidase A
BAG3	76.1509	1.14046	0.461282	2.47237	0.013422	0.126082	BAG-3|BIS|CAIR-1|MFM6	BCL2 associated athanogene 3
HNMT	142.682	1.53084	0.619324	2.47179	0.0134437	0.126211	HMT|HNMT-S1|HNMT-S2|MRT51	histamine N-methyltransferase
AKR1B1P7	50.9056	0.582367	0.235655	2.47126	0.0134636	0.126294	-	aldo-keto reductase family 1 member B1 pseudogene 7
BORCS7	204.874	0.638912	0.25855	2.47114	0.0134684	0.126294	C10orf32	BLOC-1 related complex subunit 7
DEPDC1	4.82087	-3.26673	1.32229	-2.4705	0.0134924	0.12633	DEP.8|DEPDC1-V2|DEPDC1A|SDP35	DEP domain containing 1
STX18	481.853	0.582963	0.236001	2.47017	0.0135049	0.12633	Ufe1	syntaxin 18
WDR5	359.108	0.403533	0.163374	2.47	0.0135112	0.12633	BIG-3|CFAP89|SWD3	WD repeat domain 5
GRWD1	436.743	-0.450631	0.182446	-2.46994	0.0135136	0.12633	CDW4|GRWD|RRB1|WDR28	glutamate rich WD repeat containing 1
GMPR	434.597	1.19979	0.485789	2.46978	0.0135197	0.12633	GMPR 1|GMPR1	guanosine monophosphate reductase
ALG10	16.1764	-1.23576	0.500565	-2.46873	0.0135592	0.126612	ALG10A|DIE2|KCR1	ALG10; alpha-1;2-glucosyltransferase
OSBPL3	414.232	-0.815324	0.330301	-2.46843	0.0135707	0.126612	ORP-3|ORP3|OSBP3	oxysterol binding protein like 3
CD300C	387.121	2.04179	0.827203	2.46831	0.0135755	0.126612	CLM-6|CMRF-35|CMRF-35A|CMRF35|CMRF35-A1|CMRF35A|CMRF35A1|IGSF16|LIR	CD300c molecule
2019-03-06	985.975	-0.391466	0.158608	-2.46814	0.0135817	0.126612	DOA10|MARCH-VI|RNF176|TEB4	membrane associated ring-CH-type finger 6
A2ML1-AS2	7.36764	-1.05974	0.429413	-2.46788	0.0135915	0.126629	-	A2ML1 antisense RNA 2
SMIM10L2A	4.823	3.39162	1.37449	2.46754	0.0136044	0.126675	LED|LINC00086|LINC0086|NCRNA00086	small integral membrane protein 10 like 2A
ABL2	91.4002	-0.791926	0.32099	-2.46713	0.0136199	0.126712	ABLL|ARG	ABL proto-oncogene 2; non-receptor tyrosine kinase
SMARCA2	1917.96	0.20376	0.0825938	2.46702	0.0136243	0.126712	BAF190|BRM|NCBRS|SNF2|SNF2L2|SNF2LA|SWI2|Sth1p|hBRM|hSNF2a	SWI/SNF related; matrix associated; actin dependent regulator of chromatin; subfamily a; member 2
ATP13A2	45481.8	-0.484883	0.196641	-2.46583	0.0136695	0.127059	CLN12|HSA9947|KRPPD|PARK9|SPG78	ATPase cation transporting 13A2
PTPN7	410.258	0.73459	0.297993	2.46512	0.0136966	0.127221	BPTP-4|HEPTP|LC-PTP|LPTP|PTPNI	protein tyrosine phosphatase; non-receptor type 7
SLC3A2	3203.59	0.315809	0.12813	2.46477	0.0137103	0.127221	4F2|4F2HC|4T2HC|CD98|CD98HC|MDU1|NACAE	solute carrier family 3 member 2
TARS2	754.414	-0.37023	0.15021	-2.46475	0.0137109	0.127221	COXPD21|TARSL1|thrRS	threonyl-tRNA synthetase 2; mitochondrial
CNTNAP1	352.044	-1.10057	0.44663	-2.46417	0.0137331	0.127329	CASPR|CNTNAP|NRXN4|P190	contactin associated protein 1
PHLDB1	4.42005	-2.14537	0.87074	-2.46385	0.0137456	0.127329	LL5A	pleckstrin homology like domain family B member 1
VCPIP1	922.944	-0.590249	0.239566	-2.46382	0.0137465	0.127329	DUBA3|VCIP135	valosin containing protein interacting protein 1
NFRKB	512.919	-0.466954	0.189597	-2.46288	0.0137828	0.127591	INO80G	nuclear factor related to kappaB binding protein
FCMR	130.281	1.0161	0.412684	2.46218	0.0138096	0.127765	FAIM3|TOSO	Fc fragment of IgM receptor
PANK2	620.414	0.427985	0.173843	2.46191	0.01382	0.127787	C20orf48|HARP|HSS|NBIA1|PKAN	pantothenate kinase 2
MTRNR2L8	797.027	0.798155	0.324392	2.46047	0.0138756	0.128152	HN8	MT-RNR2 like 8
PTDSS2	118.777	0.569254	0.231397	2.46008	0.0138907	0.128217	PSS2	phosphatidylserine synthase 2
PPM1H	69.7446	1.89071	0.768667	2.45973	0.0139043	0.128269	ARHCL1|NERPP-2C|URCC2	protein phosphatase; Mg2+/Mn2+ dependent 1H
TEC	33.0403	1.41751	0.576455	2.45902	0.0139318	0.128401	PSCTK4	tec protein tyrosine kinase
TEC	33.0403	1.41751	0.576455	2.45902	0.0139318	0.128401	-	transient erythroblastopenia of childhood
E2F4	1565.78	0.292863	0.119153	2.45787	0.0139763	0.128709	E2F-4	E2F transcription factor 4
NSL1	432.106	-0.399535	0.162572	-2.4576	0.0139871	0.128734	C1orf48|DC8|MIS14	NSL1; MIS12 kinetochore complex component
CCDC85A	10.8074	3.18954	1.29809	2.45711	0.0140061	0.128835	-	coiled-coil domain containing 85A
PTK7	204.339	0.873434	0.355554	2.45655	0.014028	0.128962	CCK-4|CCK4	protein tyrosine kinase 7 (inactive)
IQSEC2	96.3662	0.886089	0.360816	2.45579	0.0140575	0.129039	BRAG1|IQ-ArfGEF|MRX1|MRX18|MRX78	IQ motif and Sec7 domain 2
TBP	308.486	0.387995	0.157994	2.45576	0.0140588	0.129039	GTF2D|GTF2D1|HDL4|SCA17|TFIID	TATA-box binding protein
DOLPP1	194.47	-0.771081	0.313995	-2.45571	0.0140607	0.129039	LSFR2	dolichyldiphosphatase 1
IRAK4	369.825	-0.443967	0.180806	-2.45549	0.0140692	0.129043	IPD1|IRAK-4|NY-REN-64|REN64	interleukin 1 receptor associated kinase 4
MED8	631.607	-0.356976	0.145406	-2.45503	0.0140872	0.129134	ARC32	mediator complex subunit 8
NADK2	143.694	0.779141	0.31744	2.45445	0.01411	0.129268	C5orf33|DECRD|MNADK|NADKD1	NAD kinase 2; mitochondrial
FGD4	29.9405	2.87968	1.17335	2.45425	0.014118	0.129268	CMT4H|FRABP|ZFYVE6	FYVE; RhoGEF and PH domain containing 4
PTP4A3	406.937	0.565015	0.230245	2.45398	0.0141287	0.129283	PRL-3|PRL-R|PRL3	protein tyrosine phosphatase type IVA; member 3
CRYBG3	52.642	1.72357	0.702412	2.45379	0.0141358	0.129283	DKFZp667G2110|vlAKAP	crystallin beta-gamma domain containing 3
PPP2R3B	94.2124	-0.654518	0.266776	-2.45344	0.0141497	0.129335	NYREN8|PPP2R3L|PPP2R3LY|PR48|PR70	protein phosphatase 2 regulatory subunit B''beta
CYB5R4	423.797	0.720924	0.293964	2.45242	0.0141897	0.129553	NCB5OR|cb5/cb5R|dJ676J13.1	cytochrome b5 reductase 4
CCR3	1454.33	-0.492475	0.200822	-2.4523	0.0141947	0.129553	CC-CKR-3|CD193|CKR3|CMKBR3	C-C motif chemokine receptor 3
ZNF232	185.699	-0.74931	0.305564	-2.45222	0.0141979	0.129553	ZSCAN11	zinc finger protein 232
CENPL	28.7979	-1.54779	0.631289	-2.45179	0.0142149	0.129634	C1orf155|CENP-L|dJ383J4.3	centromere protein L
PDZD8	275.991	0.795158	0.324503	2.45039	0.0142703	0.130022	PDZK8	PDZ domain containing 8
STX1A	25.162	2.08118	0.849359	2.4503	0.0142738	0.130022	HPC-1|P35-1|STX1|SYN1A	syntaxin 1A
EI24	644.147	0.344383	0.140581	2.44971	0.0142971	0.13016	EPG4|PIG8|TP53I8	EI24; autophagy associated transmembrane protein
EIF4E2	1158.45	0.24093	0.098359	2.4495	0.0143057	0.130164	4E-LP|4EHP|EIF4EL3|IF4e|h4EHP	eukaryotic translation initiation factor 4E family member 2
2019-09-09	1248.59	0.508908	0.207814	2.44886	0.014331	0.13032	AF17q25|MSF|MSF1|NAPB|PNUTL4|SINT1|SeptD1	septin 9
CCDC85C	11.8958	2.09109	0.853989	2.44862	0.0143406	0.130333	-	coiled-coil domain containing 85C
PITPNC1	160.601	1.20398	0.491801	2.4481	0.014361	0.130444	M-RDGB-beta|MRDGBbeta|RDGB-BETA|RDGBB|RDGBB1	phosphatidylinositol transfer protein cytoplasmic 1
CRK	751.192	-0.423604	0.173057	-2.44777	0.0143744	0.130491	CRKII|p38	CRK proto-oncogene; adaptor protein
IGHV3-48	10.3706	-2.70671	1.10652	-2.44614	0.0144393	0.130846	IGHV348|VH	immunoglobulin heavy variable 3-48
FBXO34	919.531	0.381241	0.155862	2.44601	0.0144447	0.130846	CGI-301|Fbx34	F-box protein 34
MRPS27	457.222	-0.545074	0.222875	-2.44565	0.0144592	0.130846	MRP-S27|S27mt	mitochondrial ribosomal protein S27
BCL7C	309.921	0.465577	0.190377	2.44556	0.0144628	0.130846	-	BCL tumor suppressor 7C
TKFC	282.978	0.646097	0.264289	2.44466	0.0144988	0.130902	DAK|NET45	triokinase and FMN cyclase
CDK2AP2	4526.04	0.357403	0.146201	2.4446	0.0145011	0.130902	DOC-1R|p14	cyclin dependent kinase 2 associated protein 2
MREG	286.1	-0.868112	0.355138	-2.44444	0.0145078	0.130902	DSU|WDT2	melanoregulin
XRCC5	4278.98	0.300939	0.123125	2.44417	0.0145188	0.130902	KARP-1|KARP1|KU80|KUB2|Ku86|NFIV	X-ray repair cross complementing 5
NACA	4965.68	0.242095	0.0990551	2.44405	0.0145236	0.130902	HSD48|NAC-alpha|NACA1|skNAC	nascent polypeptide associated complex subunit alpha
HSD17B12	120.57	0.795532	0.325535	2.44377	0.0145346	0.130902	KAR|SDR12C1	hydroxysteroid 17-beta dehydrogenase 12
C17orf100	13.3799	-1.94002	0.794044	-2.44321	0.0145571	0.131015	-	chromosome 17 open reading frame 100
BZW1	1631.64	0.375791	0.15382	2.44305	0.0145636	0.131015	BZAP45|Nbla10236	basic leucine zipper and W2 domains 1
NRP2	756.447	-1.72795	0.707359	-2.44283	0.0145727	0.131023	NP2|NPN2|PRO2714|VEGF165R2	neuropilin 2
FHL3	489.147	-0.507971	0.207976	-2.44245	0.0145881	0.131087	SLIM2	four and a half LIM domains 3
RPL29P14	10.9654	1.59212	0.651967	2.44202	0.0146052	0.131167	RPL29_7_626	ribosomal protein L29 pseudogene 14
ADD1	2541.72	0.361703	0.148149	2.44147	0.0146275	0.131293	ADDA	adducin 1
SART3	681.043	-0.371737	0.152412	-2.43903	0.0147269	0.132112	DSAP1|P100|RP11-13G14|TIP110|p110|p110(nrb)	squamous cell carcinoma antigen recognized by T cells 3
EMILIN3	280.4	3.33342	1.36715	2.43822	0.0147598	0.13228	C20orf130|EMILIN5|dJ620E11.4	elastin microfibril interfacer 3
GALNT1	1306.3	0.969005	0.397433	2.43816	0.0147623	0.13228	GALNAC-T1	polypeptide N-acetylgalactosaminyltransferase 1
RNF138	391.837	0.440214	0.180627	2.43714	0.0148039	0.132578	HSD-4|NARF|STRIN|hNARF	ring finger protein 138
ATP4A	9.85244	-2.69309	1.10524	-2.43664	0.0148243	0.132686	ATP6A	ATPase H+/K+ transporting subunit alpha
RPL18	3937.59	0.294007	0.120696	2.43593	0.0148535	0.132873	L18	ribosomal protein L18
NPL	337.728	2.0018	0.821917	2.43553	0.01487	0.132946	C112|C1orf13|NAL|NPL1	N-acetylneuraminate pyruvate lyase
NAB2	24.1092	-1.73622	0.713261	-2.4342	0.0149248	0.133361	MADER	NGFI-A binding protein 2
FAM213B	16.7758	1.64947	0.677868	2.43332	0.0149611	0.133611	C1orf93	family with sequence similarity 213 member B
ANAPC7	676.494	-0.287943	0.118363	-2.43271	0.0149865	0.133656	APC7	anaphase promoting complex subunit 7
MSN	5369.41	0.666285	0.273908	2.43252	0.0149943	0.133656	HEL70|IMD50	moesin
LTBR	927.247	0.587145	0.241386	2.43239	0.0149997	0.133656	D12S370|LT-BETA-R|TNF-R-III|TNFCR|TNFR-RP|TNFR2-RP|TNFR3|TNFRSF3	lymphotoxin beta receptor
MPG	157.015	0.719638	0.295901	2.43202	0.0150149	0.133716	AAG|ADPG|APNG|CRA36.1|MDG|Mid1|PIG11|PIG16|anpg	N-methylpurine DNA glycosylase
TPI1	1460.39	0.648765	0.267018	2.42967	0.0151128	0.134318	HEL-S-49|TIM|TPI|TPID	triosephosphate isomerase 1
CCL24	262.323	1.14771	0.472384	2.42962	0.0151146	0.134318	Ckb-6|MPIF-2|MPIF2|SCYA24	C-C motif chemokine ligand 24
ZNF703	25.128	1.81851	0.748484	2.42958	0.0151162	0.134318	NLZ1|ZEPPO1|ZNF503L|ZPO1	zinc finger protein 703
PIK3CB	349.218	0.961654	0.395884	2.42913	0.015135	0.13441	P110BETA|PI3K|PI3KBETA|PIK3C1	phosphatidylinositol-4;5-bisphosphate 3-kinase catalytic subunit beta
ERCC6L2	2519.52	-0.444772	0.183117	-2.4289	0.0151449	0.134411	BMFS2|C9orf102|RAD26L|SR278	ERCC excision repair 6 like 2
IGLV1-40	10.2346	-2.19075	0.902015	-2.42873	0.0151519	0.134411	IGLV140|V1-13	immunoglobulin lambda variable 1-40
HIST2H3D	32.5486	-1.0702	0.441114	-2.42612	0.0152612	0.135213	-	histone cluster 2 H3 family member d
ZNF836	136.962	-0.807797	0.333025	-2.42564	0.0152815	0.135213	-	zinc finger protein 836
SPICE1	274.123	-0.530075	0.218531	-2.42562	0.0152821	0.135213	CCDC52|SPICE	spindle and centriole associated protein 1
CLNK	2949.72	-0.596929	0.246103	-2.42553	0.015286	0.135213	MIST	cytokine dependent hematopoietic cell linker
NFIC	150.373	0.711944	0.29357	2.42513	0.015303	0.135213	CTF|CTF5|NF-I|NFI	nuclear factor I C
GPR132	759.575	-0.481501	0.198554	-2.42503	0.0153069	0.135213	G2A	G protein-coupled receptor 132
GNPTAB	540.78	-0.407403	0.168004	-2.42496	0.0153101	0.135213	GNPTA|ICD	N-acetylglucosamine-1-phosphate transferase subunits alpha and beta
RPL32	1449.39	0.320553	0.132225	2.42429	0.0153383	0.135387	L32|PP9932	ribosomal protein L32
SLC4A9	5.32407	-2.37952	0.981621	-2.42407	0.0153476	0.135393	AE4	solute carrier family 4 member 9
TTC38	387.524	-0.53714	0.22163	-2.42359	0.015368	0.135498	LL22NC03-5H6.5	tetratricopeptide repeat domain 38
NCK2	563.772	1.10193	0.454791	2.42295	0.0153953	0.135564	GRB4|NCKbeta	NCK adaptor protein 2
BRD3	865.289	0.306591	0.126544	2.4228	0.0154015	0.135564	ORFX|RING3L	bromodomain containing 3
CADM1	44.0004	-1.59249	0.657331	-2.42266	0.0154074	0.135564	BL2|IGSF4|IGSF4A|NECL2|Necl-2|RA175|ST17|SYNCAM|TSLC1|sTSLC-1|sgIGSF|synCAM1	cell adhesion molecule 1
FNDC3B	128.719	1.578	0.651689	2.4214	0.0154607	0.135865	FAD104|PRO4979|YVTM2421	fibronectin type III domain containing 3B
ISG20	2032.65	-0.762586	0.315206	-2.41932	0.0155493	0.136439	CD25|HEM45	interferon stimulated exonuclease gene 20
HSPA8P15	7.75999	-2.08764	0.862957	-2.41917	0.0155559	0.136439	-	heat shock protein family A (Hsp70) member 8 pseudogene 15
COMTD1	268.169	-0.4673	0.193177	-2.41903	0.0155618	0.136439	-	catechol-O-methyltransferase domain containing 1
ZNRF1	35.7849	2.28624	0.945131	2.41897	0.0155646	0.136439	NIN283	zinc and ring finger 1
ZNF583	76.4825	-0.811176	0.335353	-2.41887	0.0155688	0.136439	-	zinc finger protein 583
GLUD1	741.845	0.46007	0.190279	2.41787	0.0156114	0.136737	GDH|GDH1|GLUD	glutamate dehydrogenase 1
PDE4A	100.879	1.38185	0.571595	2.41753	0.0156264	0.136793	DPDE2|PDE4|PDE46	phosphodiesterase 4A
MEI1	56.4054	-0.628315	0.259974	-2.41684	0.015656	0.136911	SPATA38	meiotic double-stranded break formation protein 1
NAPSA	2008.68	-0.81195	0.335959	-2.41681	0.0156571	0.136911	KAP|Kdap|NAP1|NAPA|SNAPA	napsin A aspartic peptidase
CFL1P2	650.658	0.328825	0.13609	2.41623	0.0156823	0.136985	CFLL2|CFLP2	cofilin 1 pseudogene 2
EMG1	82.9853	-0.484073	0.200343	-2.41622	0.0156827	0.136985	C2F|Grcc2f|NEP1	EMG1; N1-specific pseudouridine methyltransferase
ZNF77	93.2951	-1.2534	0.518824	-2.41585	0.0156987	0.13705	pT1	zinc finger protein 77
AVL9	514.863	-0.422857	0.175097	-2.41498	0.0157359	0.1373	KIAA0241	AVL9 cell migration associated
CIZ1	618.087	0.488253	0.202261	2.41397	0.0157797	0.137571	LSFR1|NP94|ZNF356	CDKN1A interacting zinc finger protein 1
DNTTIP2	1837.1	0.346287	0.143479	2.4135	0.0158001	0.137633	ERBP|FCF2|HSU15552|LPTS-RP2|TdIF2	deoxynucleotidyltransferase terminal interacting protein 2
ARHGAP5	1032.57	-0.471299	0.195301	-2.4132	0.0158132	0.137672	GFI2|RhoGAP5|p190-B|p190BRhoGAP	Rho GTPase activating protein 5
RABGAP1	660.317	-0.385647	0.15983	-2.41286	0.0158281	0.13768	GAPCENA|TBC1D11	RAB GTPase activating protein 1
ARRB2	545.459	0.763131	0.316287	2.41278	0.0158313	0.13768	ARB2|ARR2|BARR2	arrestin beta 2
RPS7	953.116	0.268568	0.111365	2.41161	0.0158824	0.138048	DBA8|S7|eS7	ribosomal protein S7
EIF4B	1013.34	0.31247	0.129623	2.4106	0.0159262	0.138354	EIF-4B|PRO1843	eukaryotic translation initiation factor 4B
NAP1L4	1535.93	0.211756	0.0878863	2.40943	0.0159776	0.138522	NAP1L4b|NAP2|NAP2L|hNAP2	nucleosome assembly protein 1 like 4
RPL19P21	80.7605	0.442867	0.183808	2.4094	0.0159789	0.138522	RPL19_13_1819	ribosomal protein L19 pseudogene 21
ZNF136	205.356	-0.497824	0.206629	-2.40927	0.0159846	0.138522	pHZ-20	zinc finger protein 136
SPTBN1	391.673	0.647926	0.268946	2.40913	0.0159905	0.138522	ELF|HEL102|SPTB2|betaSpII	spectrin beta; non-erythrocytic 1
LRP2BP	22.8257	-1.11791	0.464062	-2.40897	0.0159976	0.138522	-	LRP2 binding protein
PLXNA3	261.583	-0.57342	0.23813	-2.40801	0.0160396	0.13881	6.3|HSSEXGENE|PLXN3|PLXN4|XAP-6	plexin A3
TNFSF13	973.611	-0.498578	0.207097	-2.40746	0.0160639	0.138944	APRIL|CD256|TALL-2|TALL2|TNLG7B|TRDL-1|UNQ383/PRO715|ZTNF2	TNF superfamily member 13
DUSP10	166.877	1.11939	0.465076	2.40691	0.0160882	0.139028	MKP-5|MKP5	dual specificity phosphatase 10
ZNF768	9.68482	-1.43516	0.596281	-2.40684	0.016091	0.139028	-	zinc finger protein 768
IGKV1-17	12.6552	-2.59783	1.07984	-2.40574	0.0161397	0.139373	A30|IGKV117	immunoglobulin kappa variable 1-17
RPL14P1	272.712	0.36925	0.153701	2.4024	0.0162879	0.1405	RPL14L|RPL14_1_1246|bcm1298	ribosomal protein L14 pseudogene 1
NUDT7	11.103	1.17899	0.490983	2.40128	0.0163378	0.140855	-	nudix hydrolase 7
TLE1	75.4036	0.872565	0.363443	2.40083	0.016358	0.140953	ESG|ESG1|GRG1	transducin like enhancer of split 1
FBXO40	12.8434	2.04518	0.852067	2.40026	0.0163835	0.141096	FBX40	F-box protein 40
CDK19	72.1873	0.907186	0.378049	2.39965	0.0164106	0.141254	CDC2L6|CDK11|bA346C16.3	cyclin dependent kinase 19
ZNF175	400.805	-0.40665	0.169508	-2.39901	0.0164396	0.141427	OTK18	zinc finger protein 175
RRAS	266.609	0.834226	0.347822	2.39843	0.0164655	0.141573	R-Ras	RAS related
NAB1	134.967	0.645105	0.269173	2.39662	0.016547	0.14212	-	NGFI-A binding protein 1
VASP	939.131	0.461526	0.192768	2.3942	0.0166564	0.142983	-	vasodilator stimulated phosphoprotein
EIF1AXP1	17.8187	0.621288	0.259601	2.39324	0.0167001	0.143204	EIF1AP1	EIF1AX pseudogene 1
RPGR	163.077	0.843652	0.352566	2.39289	0.0167161	0.143265	COD1|CORDX1|CRD|PCDX|RP15|RP3|XLRP3|orf15	retinitis pigmentosa GTPase regulator
RNPEP	447.777	0.378813	0.158325	2.39263	0.0167282	0.143291	AP-B|APB	arginyl aminopeptidase
CADM2	20.4499	3.25719	1.36208	2.39133	0.0167876	0.143684	IGSF4D|NECL3|Necl-3|SynCAM 2|synCAM2	cell adhesion molecule 2
MID1IP1	1588.46	0.512429	0.214311	2.39105	0.0168002	0.143684	G12-like|MIG12|S14R|STRAIT11499|THRSPL	MID1 interacting protein 1
ARL4C	11132.2	0.634258	0.265271	2.39098	0.0168033	0.143684	ARL7|LAK	ADP ribosylation factor like GTPase 4C
ZNF432	262.253	-0.589665	0.246636	-2.39083	0.0168102	0.143684	-	zinc finger protein 432
GATA1	11.5959	7.09067	2.96623	2.39046	0.0168272	0.143752	ERYF1|GATA-1|GF-1|GF1|NF-E1|NFE1|XLANP|XLTDA|XLTT	GATA binding protein 1
KCP	12.0776	3.22258	1.34834	2.39003	0.0168469	0.143819	CRIM2|KCP1|NET67	kielin/chordin-like protein
RANP3	4.75104	2.02695	0.848249	2.38956	0.0168684	0.143819	-	RAN; member RAS oncogene family pseudogene 3
PRCP	3632.28	0.522095	0.218537	2.38905	0.016892	0.143869	HUMPCP|PCP	prolylcarboxypeptidase
ZNF841	178.965	-0.754709	0.315912	-2.38899	0.0168949	0.143869	-	zinc finger protein 841
CMC1	137.555	-0.446013	0.186711	-2.38879	0.016904	0.143869	C3orf68	C-X9-C motif containing 1
ALDH1L2	33.7208	1.12989	0.473414	2.3867	0.0170006	0.144535	mtFDH	aldehyde dehydrogenase 1 family member L2
PGP	542.259	0.419711	0.175881	2.38634	0.0170171	0.144535	AUM|G3PP|PGPase	phosphoglycolate phosphatase
INO80C	320.065	0.408713	0.171274	2.38631	0.0170186	0.144535	C18orf37|IES6|hIes6	INO80 complex subunit C
MPLKIP	255.481	-0.364832	0.152961	-2.38512	0.0170734	0.144851	ABHS|C7orf11|ORF20|TTD4	M-phase specific PLK1 interacting protein
CAPZB	3715.85	0.347487	0.14569	2.38511	0.0170739	0.144851	CAPB|CAPPB|CAPZ	capping actin protein of muscle Z-line subunit beta
CFLAR-AS1	20.1151	-1.20786	0.506503	-2.38471	0.0170928	0.144934	ALS2CR10	CFLAR antisense RNA 1
HSPA8P1	702.632	-0.611109	0.256341	-2.38397	0.0171269	0.145146	HSPAP1	heat shock protein family A (Hsp70) member 8 pseudogene 1
NCOA3	2993.88	-0.341657	0.143348	-2.38341	0.0171529	0.14529	ACTR|AIB-1|AIB1|CAGH16|CTG26|KAT13B|RAC3|SRC-3|SRC3|TNRC14|TNRC16|TRAM-1|bHLHe42|pCIP	nuclear receptor coactivator 3
RALGDS	581.162	0.517563	0.217184	2.38306	0.0171695	0.145352	RGDS|RGF|RalGEF	ral guanine nucleotide dissociation stimulator
ENO1	10146	0.39463	0.16563	2.3826	0.0171908	0.145456	ENO1L1|HEL-S-17|MPB1|NNE|PPH	enolase 1
ZNF322	35.9141	-1.18247	0.496391	-2.38213	0.0172128	0.145564	HCG12|ZNF322A|ZNF388|ZNF489	zinc finger protein 322
CMTM3	1674.76	0.276115	0.115953	2.38126	0.0172534	0.145754	BNAS2|CKLFSF3	CKLF like MARVEL transmembrane domain containing 3
SMIM14	1308.77	0.38531	0.161824	2.38104	0.0172637	0.145763	C4orf34	small integral membrane protein 14
MAPRE2	2046.01	0.537728	0.2259	2.38038	0.0172946	0.14589	CSCSC2|EB1|EB2|RP1	microtubule associated protein RP/EB family member 2
TRIM21	484.797	-0.660925	0.277661	-2.38033	0.017297	0.14589	RNF81|RO52|Ro/SSA|SSA|SSA1	tripartite motif containing 21
CORO1C	2134.32	0.332185	0.139594	2.37965	0.0173291	0.146083	HCRNN4	coronin 1C
DLST	299.09	0.414218	0.174155	2.37844	0.017386	0.146486	DLTS	dihydrolipoamide S-succinyltransferase
FAM120AOS	514.823	0.358886	0.150923	2.37794	0.0174097	0.146608	C9orf10OS	family with sequence similarity 120A opposite strand
TESPA1	1235.08	0.653733	0.275004	2.37718	0.0174455	0.146754	HSPC257|KIAA0748	thymocyte expressed; positive selection associated 1
LRRC28	155.294	0.598283	0.251711	2.37687	0.0174604	0.146772	-	leucine rich repeat containing 28
MGAT1	14941.4	-0.415242	0.174712	-2.37672	0.0174674	0.146772	GLCNAC-TI|GLCT1|GLYT1|GNT-1|GNT-I|GnTI|MGAT	mannosyl (alpha-1;3-)-glycoprotein beta-1;2-N-acetylglucosaminyltransferase
GPR68	12.363	-1.66868	0.702141	-2.37655	0.0174752	0.146772	AI2A6|GPR12A|OGR1	G protein-coupled receptor 68
SRFBP1	168.804	-0.625175	0.263308	-2.37431	0.0175817	0.147557	BUD22|P49|Rlb1|STRAP|p49/STRAP	serum response factor binding protein 1
ZNF320	54.279	-0.633289	0.266756	-2.37404	0.0175949	0.147557	ZFPL	zinc finger protein 320
CDC42P6	159.884	0.441897	0.18614	2.374	0.0175965	0.147557	-	cell division cycle 42 pseudogene 6
DHX58	5170.96	-0.479763	0.202118	-2.37368	0.0176118	0.1476	D11LGP2|D11lgp2e|LGP2|RLR-3	DExH-box helicase 58
NINJ2	71.7129	1.07824	0.454283	2.37351	0.0176201	0.1476	-	ninjurin 2
INSR	134.244	0.851309	0.358727	2.37314	0.0176377	0.147669	CD220|HHF5	insulin receptor
CYS1	9.51722	-3.88176	1.63613	-2.37253	0.0176668	0.147682	-	cystin 1
MGME1	868.445	-0.479015	0.201914	-2.37237	0.0176744	0.147682	C20orf72|DDK1|MTDPS11|bA504H3.4	mitochondrial genome maintenance exonuclease 1
IGLV2-18	33.9371	-1.56187	0.658425	-2.37213	0.0176859	0.147682	IGLV218|V1-5	immunoglobulin lambda variable 2-18
NCKAP1	23.2786	3.06913	1.29387	2.37207	0.0176889	0.147682	HEM2|NAP1|NAP125|p125Nap1	NCK associated protein 1
MPZL2	45.0486	1.60679	0.677476	2.37172	0.0177053	0.147682	EVA|EVA1	myelin protein zero like 2
MIR378D2	4.15591	-3.38144	1.4258	-2.3716	0.0177111	0.147682	mir-378d-2	microRNA 378d-2
TNFSF14	7.31234	2.76388	1.16543	2.37156	0.0177133	0.147682	CD258|HVEML|LIGHT|LTg	TNF superfamily member 14
IPO5P1	6.2434	-3.23929	1.3665	-2.3705	0.0177641	0.148028	-	importin 5 pseudogene 1
ZNF623	243.925	-0.687051	0.289896	-2.36999	0.0177884	0.148153	-	zinc finger protein 623
FRY	53.7733	1.70194	0.718499	2.36875	0.0178483	0.148537	13CDNA73|214K23.2|C13orf14|CG003|bA207N4.2|bA37E23.1	FRY microtubule binding protein
AMDHD2	389.081	-0.592393	0.250097	-2.36865	0.0178531	0.148537	CGI-14	amidohydrolase domain containing 2
VDAC1	766.175	0.463717	0.1958	2.36832	0.0178692	0.148593	PORIN|VDAC-1	voltage dependent anion channel 1
RPL4P4	693.779	0.270046	0.114077	2.36722	0.0179223	0.148957	RPL4_2_444	ribosomal protein L4 pseudogene 4
SCPEP1	759.069	0.647433	0.273601	2.36634	0.0179649	0.149141	HSCP1|RISC	serine carboxypeptidase 1
TUBG1P	5.20304	1.43523	0.606716	2.36558	0.0180021	0.149309	-	tubulin gamma 1 pseudogene
NSMCE4A	878.271	0.456908	0.193312	2.36357	0.0180996	0.150039	C10orf86|NS4EA|NSE4A	NSE4 homolog A; SMC5-SMC6 complex component
CHN2	94.9298	-1.50397	0.636589	-2.36254	0.01815	0.150379	ARHGAP3|BCH|CHN2-3|RHOGAP3	chimerin 2
BEX3	27.0809	1.00381	0.424958	2.36215	0.0181695	0.15046	Bex|DXS6984E|HGR74|NADE|NGFRAP1	brain expressed X-linked 3
TNFAIP8	1286.16	-0.540649	0.228899	-2.36196	0.0181786	0.15046	GG2-1|MDC-3.13|NDED|SCC-S2|SCCS2	TNF alpha induced protein 8
LAMTOR2	1205.35	0.280856	0.118955	2.36103	0.0182243	0.15076	ENDAP|HSPC003|MAPBPIP|MAPKSP1AP|ROBLD3|Ragulator2|p14	late endosomal/lysosomal adaptor; MAPK and MTOR activator 2
RNF19A	423.567	-0.497598	0.210855	-2.35991	0.0182794	0.151133	RNF19	ring finger protein 19A; RBR E3 ubiquitin protein ligase
SETD9	31.2841	1.11414	0.472148	2.35973	0.0182885	0.151133	C5orf35	SET domain containing 9
PPP2R5A	429.79	0.476763	0.202107	2.35896	0.0183263	0.151324	B56A|B56alpha|PR61A	protein phosphatase 2 regulatory subunit B'alpha
SLC39A5	4.30864	3.75869	1.59343	2.35887	0.0183305	0.151324	LZT-Hs7|MYP24|ZIP5	solute carrier family 39 member 5
GBP2	104.268	-0.879232	0.37283	-2.35827	0.0183605	0.151493	-	guanylate binding protein 2
SEH1L	667.117	0.424075	0.179884	2.3575	0.0183987	0.15173	SEC13L|SEH1A|SEH1B|Seh1	SEH1 like nucleoporin
RPL8	8157.4	0.27526	0.116772	2.35724	0.0184112	0.151755	L8	ribosomal protein L8
ZNF385C	1469.41	-0.692135	0.293661	-2.35691	0.0184275	0.151765	-	zinc finger protein 385C
ZNF267	911.304	-0.673957	0.285959	-2.35683	0.0184315	0.151765	HZF2	zinc finger protein 267
WTAP	1241.55	0.3413	0.144829	2.35657	0.0184447	0.151795	Mum2	WT1 associated protein
ADAM17	514.968	0.6203	0.263318	2.3557	0.0184877	0.151992	ADAM18|CD156B|CSVP|NISBD|NISBD1|TACE	ADAM metallopeptidase domain 17
GBA	1063.85	-0.322226	0.136852	-2.35456	0.0185444	0.15238	GBA1|GCB|GLUC	glucosylceramidase beta
PPP1CA	4718.73	0.272699	0.115938	2.35211	0.0186674	0.153268	PP-1A|PP1A|PP1alpha|PPP1A	protein phosphatase 1 catalytic subunit alpha
ZNF646	165.429	-0.628052	0.267026	-2.35202	0.0186717	0.153268	-	zinc finger protein 646
PLXNA1	7.33484	-2.84797	1.21121	-2.35134	0.0187058	0.153374	NOV|NOVP|PLEXIN-A1|PLXN1	plexin A1
AVPI1	202.612	0.561476	0.238814	2.3511	0.0187179	0.153374	PP5395|VIP32|VIT32	arginine vasopressin induced 1
ILK	87.0004	-0.768104	0.326711	-2.35102	0.0187222	0.153374	HEL-S-28|ILK-1|ILK-2|P59|p59ILK	integrin linked kinase
MRPS31P5	38.1257	-0.796059	0.338605	-2.351	0.0187232	0.153374	MRPS31P3	mitochondrial ribosomal protein S31 pseudogene 5
SEPHS2	2780.08	0.313892	0.133588	2.3497	0.0187885	0.15383	SPS2	selenophosphate synthetase 2
CDC23	500.373	-0.551757	0.234863	-2.34928	0.01881	0.153885	ANAPC8|APC8|CUT23	cell division cycle 23
MTHFD1L	414.064	0.485266	0.206568	2.34919	0.0188145	0.153885	FTHFSDC1|MTC1THFS|dJ292B18.2	methylenetetrahydrofolate dehydrogenase (NADP+ dependent) 1 like
TRIO	261.596	0.857999	0.365336	2.34852	0.0188482	0.154082	ARHGEF23|MEBAS|MRD44|tgat	trio Rho guanine nucleotide exchange factor
YIPF4	465.14	-0.425112	0.18105	-2.34803	0.0188729	0.154196	FinGER4|Nbla11189	Yip1 domain family member 4
ZNF117	60.0085	1.00903	0.429765	2.34786	0.0188815	0.154196	H-plk|HPF9	zinc finger protein 117
RPS3	4536.06	0.325716	0.138773	2.34712	0.0189192	0.154425	S3	ribosomal protein S3
KDM4A	357.089	-0.469956	0.200258	-2.34675	0.0189378	0.154428	JHDM3A|JMJD2|JMJD2A|TDRD14A	lysine demethylase 4A
TMEM251	104.953	-0.362846	0.154618	-2.34673	0.018939	0.154428	C14orf109	transmembrane protein 251
RBM38	163.298	1.10129	0.469474	2.34579	0.0189869	0.154739	HSRNASEB|RNPC1|SEB4B|SEB4D|dJ800J21.2	RNA binding motif protein 38
RPS2P45	6.8476	1.79338	0.76477	2.34499	0.0190274	0.15499	RPS2_21_1492	ribosomal protein S2 pseudogene 45
LRRC75B	42.5703	1.1165	0.476344	2.34389	0.0190836	0.155369	C22orf36|FAM211B	leucine rich repeat containing 75B
MCCC2	107.735	-0.996768	0.425346	-2.34343	0.0191075	0.155483	MCCB	methylcrotonoyl-CoA carboxylase 2
PYHIN1	133.307	-1.30636	0.557505	-2.34322	0.0191182	0.155491	IFIX	pyrin and HIN domain family member 1
HIST1H4F	7.92622	-1.30025	0.554976	-2.34289	0.0191351	0.155533	H4|H4/c|H4FC	histone cluster 1 H4 family member f
RABL2B	57.8119	0.411885	0.175814	2.34274	0.0191428	0.155533	-	RAB; member of RAS oncogene family like 2B
ZSWIM6	104.36	-0.505304	0.21578	-2.34176	0.0191933	0.155864	AFND|NEDMAGA	zinc finger SWIM-type containing 6
HMGN1	601.655	0.330686	0.141247	2.34119	0.0192222	0.156019	HMG14	high mobility group nucleosome binding domain 1
CHEK1	45.9114	0.830723	0.354995	2.3401	0.0192788	0.156274	CHK1	checkpoint kinase 1
CNR2	3103.76	-0.563703	0.240898	-2.34001	0.0192831	0.156274	CB-2|CB2|CX5	cannabinoid receptor 2
MSANTD4	66.9049	-0.886151	0.378727	-2.33981	0.0192935	0.15628	KIAA1826	Myb/SANT DNA binding domain containing 4 with coiled-coils
HSPA8	16150.9	-0.672738	0.287574	-2.33936	0.0193169	0.15639	HEL-33|HEL-S-72p|HSC54|HSC70|HSC71|HSP71|HSP73|HSPA10|LAP-1|LAP1|NIP71	heat shock protein family A (Hsp70) member 8
HSF1	1357.29	0.385004	0.164649	2.33833	0.01937	0.15674	HSTF1	heat shock transcription factor 1
RP2	413.578	0.669113	0.286254	2.33748	0.0194142	0.157018	DELXp11.3|NM23-H10|NME10|TBCCD2|XRP2	RP2; ARL3 GTPase activating protein
CLNS1A	1123.27	0.225872	0.0966464	2.33709	0.0194343	0.157053	CLCI|CLNS1B|ICln	chloride nucleotide-sensitive channel 1A
LAPTM5	20832.1	0.289953	0.12407	2.33702	0.0194383	0.157053	CLAST6	lysosomal protein transmembrane 5
PAM	126.45	1.43876	0.615824	2.33631	0.0194749	0.157232	PAL|PHM	peptidylglycine alpha-amidating monooxygenase
RAB41	5.57996	2.19983	0.941621	2.33621	0.0194801	0.157232	-	RAB41; member RAS oncogene family
RANBP2	1015.81	-0.27308	0.116926	-2.3355	0.0195176	0.157297	ADANE|ANE1|IIAE3|NUP358|TRP1|TRP2	RAN binding protein 2
CCL22	6.16138	-2.80337	1.20034	-2.33549	0.0195178	0.157297	A-152E5.1|ABCD-1|DC/B-CK|MDC|SCYA22|STCP-1	C-C motif chemokine ligand 22
DNAJC7	1748.95	-0.290511	0.124428	-2.33477	0.0195556	0.157521	DJ11|DJC7|TPR2|TTC2	DnaJ heat shock protein family (Hsp40) member C7
ATG16L2	844.442	0.704758	0.30203	2.3334	0.0196271	0.157951	ATG16B|WDR80	autophagy related 16 like 2
NOTCH4	1956.68	-1.0258	0.439632	-2.33331	0.0196319	0.157951	INT3	notch 4
HAUS8	89.779	-0.650011	0.278594	-2.33318	0.0196386	0.157951	DGT4|HICE1|NY-SAR-48	HAUS augmin like complex subunit 8
TRIB3	63.864	3.47141	1.48806	2.33284	0.0196567	0.158017	C20orf97|NIPK|SINK|SKIP3|TRB3	tribbles pseudokinase 3
ADSS	210.384	0.600741	0.257549	2.33253	0.0196727	0.158066	ADEH|ADSS 2	adenylosuccinate synthase
MYL2	8.62844	-2.72199	1.1674	-2.33166	0.0197184	0.158353	CMH10|MLC-2s/v|MLC2	myosin light chain 2
PLEKHA1	296.089	0.61666	0.2646	2.33053	0.0197779	0.158751	TAPP1	pleckstrin homology domain containing A1
RN7SKP269	21.4748	-0.829549	0.355981	-2.33032	0.0197895	0.158764	-	RNA; 7SK small nuclear pseudogene 269
CENPO	259.289	0.370276	0.158978	2.3291	0.019854	0.159201	CENP-O|ICEN-36|MCM21R	centromere protein O
CMTM2	6.21022	-2.13743	0.917945	-2.32849	0.019886	0.159378	CKLFSF2	CKLF like MARVEL transmembrane domain containing 2
ZNF133	173.612	0.699006	0.300252	2.32806	0.0199087	0.159405	ZNF150|pHZ-13|pHZ-66	zinc finger protein 133
ZNF79	181.206	-0.827197	0.355433	-2.3273	0.0199495	0.159646	pT7	zinc finger protein 79
TGFBR2	3694.21	-0.466126	0.200306	-2.32707	0.0199616	0.159662	AAT3|FAA3|LDS1B|LDS2|LDS2B|MFS2|RIIC|TAAD2|TBR-ii|TBRII|TGFR-2|TGFbeta-RII	transforming growth factor beta receptor 2
EIF3F	1029.84	0.276279	0.118777	2.32603	0.0200167	0.160016	EIF3S5|eIF3-p47	eukaryotic translation initiation factor 3 subunit F
GAPDH	6160.11	0.702541	0.302079	2.32569	0.0200352	0.160016	G3PD|GAPD|HEL-S-162eP	glyceraldehyde-3-phosphate dehydrogenase
PIGH	76.4182	0.83	0.356901	2.32557	0.0200413	0.160016	GPI-H	phosphatidylinositol glycan anchor biosynthesis class H
ZBTB25	197.289	-0.446793	0.192133	-2.32544	0.0200487	0.160016	C14orf51|KUP|ZNF46	zinc finger and BTB domain containing 25
GPI	2369.97	0.466597	0.200661	2.3253	0.020056	0.160016	AMF|GNPI|NLK|PGI|PHI|SA-36|SA36	glucose-6-phosphate isomerase
CAMKMT	69.973	0.788555	0.339174	2.32493	0.0200759	0.160095	C2orf34|CLNMT|CaM KMT|Cam|KMT	calmodulin-lysine N-methyltransferase
SERTAD3	1116.61	0.399828	0.172009	2.32446	0.0201011	0.160216	RBT1	SERTA domain containing 3
TNFRSF13C	23.1758	-1.78331	0.767353	-2.32398	0.0201267	0.160339	BAFF-R|BAFFR|BROMIX|CD268|CVID4|prolixin	TNF receptor superfamily member 13C
BORCS8	185.701	-0.359869	0.154908	-2.32311	0.0201734	0.160631	MEF2BNB	BLOC-1 related complex subunit 8
RAB1A	1114.24	0.431961	0.186032	2.32198	0.0202342	0.161035	RAB1|YPT1	RAB1A; member RAS oncogene family
AGRN	151.322	-0.826108	0.35588	-2.32131	0.0202702	0.161118	AGRIN|CMS8|CMSPPD	agrin
SH3KBP1	2984.85	0.18755	0.0808084	2.32092	0.0202913	0.161118	CD2BP3|CIN85|GIG10|HSB-1|HSB1|MIG18	SH3 domain containing kinase binding protein 1
ISYNA1	158.744	0.718285	0.309484	2.32091	0.0202916	0.161118	INO1|INOS|IPS|IPS 1|IPS-1	inositol-3-phosphate synthase 1
PIM3	6206.68	0.490448	0.211325	2.32083	0.0202962	0.161118	pim-3	Pim-3 proto-oncogene; serine/threonine kinase
OSBPL11	1023.92	0.472954	0.203794	2.32074	0.0203007	0.161118	ORP-11|ORP11|OSBP12|TCCCIA00292	oxysterol binding protein like 11
ICA1	15.8227	4.70501	2.02766	2.32041	0.0203185	0.161118	ICA69|ICAp69	islet cell autoantigen 1
TNS1	14.3879	3.75109	1.61675	2.32014	0.0203332	0.161118	MST091|MST122|MST127|MSTP091|MSTP122|MSTP127|MXRA6|PPP1R155|TNS	tensin 1
TPST2	576.792	0.707505	0.304946	2.3201	0.0203355	0.161118	TANGO13B|TPST-2	tyrosylprotein sulfotransferase 2
UQCRC1	5503.6	0.202928	0.087477	2.31979	0.0203523	0.161118	D3S3191|QCR1|UQCR1	ubiquinol-cytochrome c reductase core protein 1
HOXB4	9.62137	-1.20511	0.519494	-2.31977	0.0203531	0.161118	HOX-2.6|HOX2|HOX2F	homeobox B4
GPNMB	89.6202	-3.08088	1.32812	-2.31972	0.0203558	0.161118	HGFIN|NMB|PLCA3	glycoprotein nmb
HIST1H2APS4	16.3466	-1.16369	0.501928	-2.31844	0.0204256	0.161448	H2A/k|H2AFK|H2AFKP|dJ34B20.2|pH2A/k	histone cluster 1 H2A pseudogene 4
ZNF252P	439.067	-0.379633	0.163755	-2.3183	0.0204332	0.161448	ZNF252	zinc finger protein 252; pseudogene
ANKH	251.39	0.980929	0.423141	2.31821	0.020438	0.161448	ANK|CCAL2|CMDJ|CPPDD|HANK|MANK|SLC62A1	ANKH inorganic pyrophosphate transport regulator
STK24	2304.12	0.383509	0.165476	2.31761	0.0204705	0.161624	HEL-S-95|MST3|MST3B|STE20|STK3	serine/threonine kinase 24
CBX7	127.058	-0.702481	0.303198	-2.3169	0.0205091	0.161849	-	chromobox 7
PRKAB1	845.37	-0.40628	0.175371	-2.31669	0.0205208	0.161861	AMPK|HAMPKb	protein kinase AMP-activated non-catalytic subunit beta 1
HNRNPD	3773.63	0.243225	0.105062	2.31505	0.02061	0.162485	AUF1|AUF1A|HNRPD|P37|hnRNPD0	heterogeneous nuclear ribonucleoprotein D
OR7A5	73.9738	-0.560918	0.242427	-2.31376	0.020681	0.162964	HTPCR2	olfactory receptor family 7 subfamily A member 5
RFX5	2590.96	-0.292143	0.126278	-2.3135	0.0206953	0.162996	-	regulatory factor X5
ZFAND5	1627.53	0.49318	0.21325	2.31269	0.0207398	0.163185	ZA20D2|ZFAND5A|ZNF216	zinc finger AN1-type containing 5
ATP8B2	1091.21	-0.497281	0.215084	-2.31203	0.0207759	0.163374	ATPID	ATPase phospholipid transporting 8B2
MPHOSPH10	742.434	-0.542359	0.234609	-2.31176	0.0207911	0.163374	CT90|MPP10|MPP10P|PPP1R106	M-phase phosphoprotein 10
ZNF702P	85.2573	-0.61323	0.265273	-2.31169	0.0207946	0.163374	ZNF702	zinc finger protein 702; pseudogene
ZNF324	263.103	-0.573938	0.248317	-2.31131	0.0208157	0.1634	ZF5128|ZNF324A	zinc finger protein 324
TRIM4	703.73	-0.420798	0.182064	-2.31126	0.0208183	0.1634	RNF87	tripartite motif containing 4
APPBP2	312.591	-0.486593	0.210556	-2.31099	0.0208336	0.163439	APP-BP2|HS.84084|PAT1	amyloid beta precursor protein binding protein 2
SLC35D2	333.437	0.406438	0.175943	2.31005	0.0208852	0.163672	HFRC1|SQV7L|UGTrel8|hfrc	solute carrier family 35 member D2
HNRNPM	5285.62	0.270292	0.117011	2.30997	0.0208895	0.163672	CEAR|HNRNPM4|HNRPM|HNRPM4|HTGR1|NAGR1|hnRNP M	heterogeneous nuclear ribonucleoprotein M
ATP1A1	541.091	0.700601	0.303304	2.30989	0.020894	0.163672	-	ATPase Na+/K+ transporting subunit alpha 1
KIAA1109	368.693	0.51463	0.222815	2.30967	0.0209063	0.163687	ALKKUCS|FSA|Tweek	KIAA1109
ZNF675	476.011	-0.563835	0.244179	-2.3091	0.020938	0.163855	TBZF|TIZ	zinc finger protein 675
SEC14L2	7.2113	-2.44163	1.05756	-2.30873	0.0209586	0.163936	C22orf6|SPF|TAP|TAP1	SEC14 like lipid binding 2
AK3	808.921	0.372547	0.161425	2.30787	0.0210064	0.164115	AK3L1|AK6|AKL3L|AKL3L1|FIX	adenylate kinase 3
ODC1	2392.68	0.315979	0.136917	2.30781	0.0210096	0.164115	ODC	ornithine decarboxylase 1
SRSF9	2465.22	0.298401	0.129312	2.3076	0.0210213	0.164115	SFRS9|SRp30c	serine and arginine rich splicing factor 9
SHISA2	4.96171	3.52875	1.52928	2.30746	0.021029	0.164115	C13orf13|PRO28631|TMEM46|WGAR9166|bA398O19.2|hShisa	shisa family member 2
NOTCH3	741.271	-1.77458	0.769146	-2.30721	0.0210433	0.164115	CADASIL|CADASIL1|CASIL|IMF2|LMNS	notch 3
RORB	5.91038	-3.73699	1.61996	-2.30684	0.0210637	0.164194	NR1F2|ROR-BETA|RZR-BETA|RZRB|bA133M9.1	RAR related orphan receptor B
CUX2	1031.66	-0.493949	0.214145	-2.30661	0.0210765	0.164213	CDP2|CUTL2	cut like homeobox 2
SMIM5	1714.9	-0.532819	0.231181	-2.30477	0.0211792	0.164933	C17orf109|PP12104	small integral membrane protein 5
CNP	11141.1	-0.438318	0.190278	-2.30356	0.0212472	0.165382	CNP1	2';3'-cyclic nucleotide 3' phosphodiesterase
TNFRSF8	10.987	3.00866	1.30647	2.30288	0.0212855	0.165525	CD30|D1S166E|Ki-1	TNF receptor superfamily member 8
SH3BGRL3	18759.6	0.358864	0.155854	2.30257	0.021303	0.165525	HEL-S-297|SH3BP-1|TIP-B1	SH3 domain binding glutamate rich protein like 3
IGF2R	1492.64	-0.589246	0.255918	-2.30248	0.0213083	0.165525	CD222|CI-M6PR|CIMPR|M6P-R|M6P/IGF2R|MPR 300|MPR1|MPR300|MPRI	insulin like growth factor 2 receptor
PPIHP1	5.85655	-1.10583	0.480298	-2.30237	0.0213141	0.165525	-	peptidylprolyl isomerase H pseudogene 1
RSPRY1	442.588	-0.459244	0.199471	-2.30231	0.0213175	0.165525	SEMDFA	ring finger and SPRY domain containing 1
CYP46A1	6.29316	1.89703	0.824103	2.30193	0.0213389	0.16561	CP46|CYP46	cytochrome P450 family 46 subfamily A member 1
PIM2	52.6963	1.46304	0.635823	2.30102	0.0213906	0.165787	-	Pim-2 proto-oncogene; serine/threonine kinase
ATR	320.116	-0.458647	0.199327	-2.30098	0.0213928	0.165787	FCTCS|FRP1|MEC1|SCKL|SCKL1	ATR serine/threonine kinase
LDB1	728.003	-0.372349	0.161862	-2.30042	0.0214245	0.165951	CLIM-2|CLIM2|LDB-1|NLI	LIM domain binding 1
UROS	258.326	0.797071	0.346563	2.29993	0.0214524	0.165963	UROIIIS	uroporphyrinogen III synthase
ADCY3	307.21	0.883012	0.383941	2.29987	0.0214558	0.165963	AC-III|AC3|BMIQ19	adenylate cyclase 3
CRY2	377.326	-0.620819	0.26994	-2.29984	0.0214573	0.165963	HCRY2|PHLL2	cryptochrome circadian regulator 2
CD63	2703.75	0.598823	0.26043	2.29936	0.0214842	0.166091	LAMP-3|ME491|MLA1|OMA81H|TSPAN30	CD63 molecule
NFX1	1087.37	-0.308615	0.134328	-2.29746	0.0215924	0.166847	NFX2|TEG-42|Tex42	nuclear transcription factor; X-box binding 1
EIF2B1	1525.34	0.301954	0.131477	2.29663	0.02164	0.167134	EIF2B|EIF2BA	eukaryotic translation initiation factor 2B subunit alpha
VPS18	763.358	-0.300788	0.130988	-2.2963	0.0216587	0.167197	PEP3	VPS18; CORVET/HOPS core subunit
CDH23	3734.87	0.685188	0.298421	2.29604	0.0216735	0.16723	CDHR23|PITA5|USH1D	cadherin related 23
FAM129A	1809.77	0.636496	0.277304	2.2953	0.0217158	0.167475	C1orf24|GIG39|NIBAN	family with sequence similarity 129 member A
DGKG	32.0067	2.8023	1.2216	2.29396	0.0217927	0.167906	DAGK3|DGK-GAMMA	diacylglycerol kinase gamma
COX15	161.128	-0.644596	0.281078	-2.2933	0.0218307	0.168075	CEMCOX2	COX15; cytochrome c oxidase assembly homolog
KRT18P57	11.342	-1.31261	0.572389	-2.29321	0.0218357	0.168075	-	keratin 18 pseudogene 57
PGBD2	438.235	-0.573552	0.250153	-2.29281	0.0218592	0.168174	-	piggyBac transposable element derived 2
GSTP1	9028.42	0.360362	0.157198	2.29241	0.021882	0.168269	DFN7|FAEES3|GST3|GSTP|HEL-S-22|PI	glutathione S-transferase pi 1
RBM12	790.401	-0.478461	0.20874	-2.29214	0.0218975	0.168306	HRIHFB2091|SCZD19|SWAN	RNA binding motif protein 12
ANKDD1A	4.54036	2.79437	1.21926	2.29185	0.0219144	0.168355	-	ankyrin repeat and death domain containing 1A
PPIAP22	907.64	0.243456	0.106236	2.29166	0.021925	0.168356	PPIA3L|PPIAL3	peptidylprolyl isomerase A pseudogene 22
ZNF268	102.537	-0.887591	0.387445	-2.29088	0.0219703	0.168622	HZF3	zinc finger protein 268
SEMA7A	1620.82	-0.541493	0.236406	-2.29052	0.0219911	0.1687	CD108|CDw108|H-SEMA-K1|H-Sema-L|JMH|SEMAK1|SEMAL	semaphorin 7A (John Milton Hagen blood group)
CXorf40A	361.312	-0.446571	0.194984	-2.2903	0.0220041	0.168719	CXorf40|EOLA1	chromosome X open reading frame 40A
HINT1	1768.55	0.285972	0.124882	2.28995	0.0220244	0.168721	HINT|NMAN|PKCI-1|PRKCNH1	histidine triad nucleotide binding protein 1
RPL34	2453.23	0.257229	0.11233	2.28993	0.0220255	0.168721	L34	ribosomal protein L34
PIP5K1C	360.572	0.667109	0.291368	2.28957	0.0220461	0.168798	LCCS3|PIP5K-GAMMA|PIP5K1-gamma|PIP5Kgamma	phosphatidylinositol-4-phosphate 5-kinase type 1 gamma
B4GALT1	2237.87	-0.396539	0.173214	-2.2893	0.0220622	0.16884	B4GAL-T1|CDG2D|GGTB2|GT1|GTB|beta4Gal-T1	beta-1;4-galactosyltransferase 1
EVI5	117.208	0.935529	0.408796	2.2885	0.0221083	0.169065	EVI-5|NB4S	ecotropic viral integration site 5
HLA-DOA	2349.09	-0.573256	0.250592	-2.28761	0.0221604	0.169347	HLA-DNA|HLA-DZA|HLADZ	major histocompatibility complex; class II; DO alpha
SPEF2	6.92867	-2.96794	1.29818	-2.28622	0.0222414	0.16983	CT122|KPL2	sperm flagellar 2
CCDC121	24.8078	-0.803497	0.351461	-2.28616	0.0222448	0.16983	-	coiled-coil domain containing 121
TRIM52-AS1	79.6816	0.615316	0.26917	2.28597	0.0222558	0.169833	-	TRIM52 antisense RNA 1 (head to head)
PIP4K2A	2218.64	0.407649	0.178381	2.28528	0.0222966	0.170062	PI5P4KA|PIP5K2A|PIP5KII-alpha|PIP5KIIA|PIPK	phosphatidylinositol-5-phosphate 4-kinase type 2 alpha
REPS2	145.58	0.801092	0.350602	2.2849	0.0223186	0.170097	POB1	RALBP1 associated Eps domain containing 2
GRK5	10.9131	3.30636	1.44709	2.28483	0.0223225	0.170097	GPRK5	G protein-coupled receptor kinase 5
PANK3	708.931	0.353532	0.154778	2.28412	0.0223644	0.170335	-	pantothenate kinase 3
DNAJC17	287.059	0.503466	0.220505	2.28324	0.0224161	0.170565	-	DnaJ heat shock protein family (Hsp40) member C17
SYNRG	885.685	-0.378301	0.165701	-2.28303	0.0224285	0.170578	AP1GBP1|SYNG	synergin gamma
SAP18	1695.72	0.37333	0.163576	2.28231	0.0224711	0.170821	2HOR0202|SAP18P	Sin3A associated protein 18
ING1	352.618	0.661703	0.290035	2.28146	0.0225211	0.17112	p24ING1c|p33|p33ING1|p33ING1b|p47|p47ING1a	inhibitor of growth family member 1
PAIP2	1414.88	0.409959	0.179765	2.28052	0.0225766	0.17146	PAIP-2|PAIP2A	poly(A) binding protein interacting protein 2
GATB	428.868	0.429626	0.188516	2.27899	0.0226676	0.171987	HSPC199|PET112|PET112L	glutamyl-tRNA amidotransferase subunit B
RBM47	508.905	0.681254	0.299046	2.27809	0.0227211	0.172243	NET18	RNA binding motif protein 47
KLF13	1010.74	0.478399	0.210003	2.27806	0.0227229	0.172243	BTEB3|FKLF2|NSLP1|RFLAT-1|RFLAT1	Kruppel like factor 13
MAFG	816.313	0.52499	0.230478	2.27783	0.0227367	0.172265	hMAF	MAF bZIP transcription factor G
ZNF276	1107.44	-0.456716	0.200612	-2.27661	0.0228094	0.172652	CENP-Z|CENPZ|ZADT|ZFP276|ZNF477	zinc finger protein 276
ALDH3B2	83.7482	0.571709	0.251167	2.27621	0.0228334	0.172683	ALDH8	aldehyde dehydrogenase 3 family member B2
PARP11	190.827	-0.710614	0.312196	-2.27618	0.0228352	0.172683	ARTD11|C12orf6|MIB006	poly(ADP-ribose) polymerase family member 11
ABI3BP	4.48573	-2.58962	1.1379	-2.27579	0.0228587	0.172778	NESHBP|TARSH	ABI family member 3 binding protein
STAT5B	611.878	0.672667	0.295674	2.27503	0.0229039	0.172984	STAT5	signal transducer and activator of transcription 5B
HIST1H3G	27.9912	-1.20313	0.528894	-2.27481	0.0229176	0.172984	H3/h|H3FH	histone cluster 1 H3 family member g
KCNE3	2163.65	0.466191	0.20495	2.27465	0.0229267	0.172984	HOKPP|HYPP|MiRP2	potassium voltage-gated channel subfamily E regulatory subunit 3
ZNF235	75.5453	-0.986324	0.433623	-2.27461	0.0229293	0.172984	ANF270|HZF6|ZFP93|ZNF270	zinc finger protein 235
INTS12	487.453	-0.422769	0.185924	-2.27388	0.022973	0.173167	INT12|PHF22|SBBI22	integrator complex subunit 12
ITGAD	18.3875	3.28336	1.44408	2.27367	0.022986	0.173167	ADB2|CD11D	integrin subunit alpha D
B3GLCT	445.5	0.753858	0.33156	2.27367	0.0229861	0.173167	B3GALTL|B3GTL|B3Glc-T|Gal-T|beta3Glc-T	beta 3-glucosyltransferase
SLC18B1	1236.2	0.468568	0.206122	2.27326	0.0230106	0.173189	C6orf192|dJ55C23.6	solute carrier family 18 member B1
GLRB	4.97184	3.044	1.33905	2.27326	0.0230107	0.173189	HKPX2	glycine receptor beta
WHAMMP2	30.5628	-0.609951	0.268397	-2.27257	0.0230523	0.173301	WHAMML2|WHDC1L2	WAS protein homolog associated with actin; golgi membranes and microtubules pseudogene 2
TSC22D3	11081.4	1.0383	0.456937	2.27231	0.0230675	0.173301	DIP|DSIPI|GILZ|TSC-22R	TSC22 domain family member 3
FAM81A	789.058	0.882793	0.388504	2.27229	0.023069	0.173301	-	family with sequence similarity 81 member A
RPL21	2673.56	0.289248	0.127319	2.27183	0.0230969	0.173428	HYPT12|L21	ribosomal protein L21
MTRNR2L6	936.315	0.792358	0.348849	2.27135	0.0231258	0.173563	HN6	MT-RNR2 like 6
ACOXL	4.42404	-2.0275	0.892817	-2.2709	0.0231528	0.173662	-	acyl-CoA oxidase like
STX2	42.8586	0.955351	0.420716	2.27077	0.0231608	0.173662	EPIM|EPM|STX2A|STX2B|STX2C	syntaxin 2
LCA5L	4.27411	-2.57868	1.13579	-2.27038	0.0231845	0.173759	C21orf13	LCA5L; lebercilin like
MAP1LC3BP1	108.148	0.462599	0.20377	2.2702	0.0231955	0.173759	-	microtubule associated protein 1 light chain 3 beta pseudogene 1
MYO9B	3362.64	-0.35764	0.157555	-2.26994	0.0232112	0.173795	CELIAC4|MYR5	myosin IXB
RNF25	257.29	-0.359164	0.158252	-2.26957	0.0232336	0.173881	AO7	ring finger protein 25
BRIP1	48.1146	-1.23097	0.542461	-2.26923	0.0232546	0.173957	BACH1|FANCJ|OF	BRCA1 interacting protein C-terminal helicase 1
UTP6	477.601	-0.401888	0.177221	-2.26772	0.0233465	0.174494	C17orf40|HCA66	UTP6; small subunit processome component
THEM4	11.3977	1.52814	0.673875	2.26769	0.0233484	0.174494	CTMP	thioesterase superfamily member 4
HRH2	2499.5	-0.423357	0.186729	-2.26722	0.0233766	0.174624	H2R	histamine receptor H2
[truncated: 884 more rows]
