# Supplementary material for: Tissue-specific transcriptional profiling of plasmacytoid dendritic cells reveals a hyperactivated state in chronic SIV infection
Source: PLoS Pathog. 2021 Jun 28;17(6):e1009674. doi: 10.1371/journal.ppat.1009674 (PMC8270445; doi:10.1371/journal.ppat.1009674)
Supplement: S3 Table — (XLSX) [file ppat.1009674.s011.xlsx]

## Sheet: Sheet1
Rank	Gene_Symbol	Median_expression	Synonyms	Description
1	CD74	417853	DHLAG|HLADG|II|Ia-GAMMA|p33	CD74 molecule
2	HLA-DRA	94304.6	HLA-DRA1	major histocompatibility complex, class II, DR alpha
3	LILRA4	87934.4	CD85g|ILT7	leukocyte immunoglobulin like receptor A4
4	GRN	75565.4	CLN11|GEP|GP88|PCDGF|PEPI|PGRN	granulin precursor
5	HLA-B	65881.2	AS|B-4901|HLAB	major histocompatibility complex, class I, B
6	HLA-C	65194.2	D6S204|HLA-JY3|HLAC|HLC-C|MHC|PSORS1	major histocompatibility complex, class I, C
7	FCGRT	47201.2	FCRN|alpha-chain	Fc fragment of IgG receptor and transporter
8	SELL	38007.4	CD62L|LAM1|LECAM1|LEU8|LNHR|LSEL|LYAM1|PLNHR|TQ1	selectin L
9	HLA-DPA1	36528.2	DP(W3)|DP(W4)|DPA1|HLA-DP1A|HLADP|HLASB|PLT1	major histocompatibility complex, class II, DP alpha 1
10	HLA-DRB1	35551.1	DRB1|HLA-DR1B|HLA-DRB|SS1	major histocompatibility complex, class II, DR beta 1
11	HLA-A	30436.3	HLAA	major histocompatibility complex, class I, A
12	ITGB2	20048.8	CD18|LAD|LCAMB|LFA-1|MAC-1|MF17|MFI7	integrin subunit beta 2
13	HLA-DPB1	19038.7	DPB1|HLA-DP|HLA-DP1B|HLA-DPB	major histocompatibility complex, class II, DP beta 1
14	HLA-DRB5	17900.2	-	major histocompatibility complex, class II, DR beta 5
15	HLA-DQB1	17591.4	CELIAC1|HLA-DQB|IDDM1	major histocompatibility complex, class II, DQ beta 1
16	LAIR1	16818.1	CD305|LAIR-1	leukocyte associated immunoglobulin like receptor 1
17	CSF2RB	16815.3	CD131|CDw131|IL3RB|IL5RB|SMDP5|betaGMR	colony stimulating factor 2 receptor beta common subunit
18	HLA-E	16218.2	HLA-6.2|QA1	major histocompatibility complex, class I, E
19	CD164	14399.2	DFNA66|MGC-24|MGC-24v|MUC-24|endolyn	CD164 molecule
20	CD4	14121.5	CD4mut	CD4 molecule
21	IGHM	13123.2	AGM1|MU|VH	immunoglobulin heavy constant mu
22	SUSD1	12483.1	-	sushi domain containing 1
23	SELPLG	12381.4	CD162|CLA|PSGL-1|PSGL1	selectin P ligand
24	RPN2	10194.2	RIBIIR|RPN-II|RPNII|SWP1	ribophorin II
25	SEMA4A	10093.1	CORD10|RP35|SEMAB|SEMB	semaphorin 4A
26	RPN1	9796.06	OST1|RBPH1	ribophorin I
27	CALR	9618.42	CRT|HEL-S-99n|RO|SSA|cC1qR	calreticulin
28	LMAN2	9505.76	C5orf8|GP36B|VIP36	lectin, mannose binding 2
29	HLA-DQA1	9464.1	CELIAC1|DQ-A1|DQA1|HLA-DQA	major histocompatibility complex, class II, DQ alpha 1
30	IL10RA	9339.54	CD210|CD210a|CDW210A|HIL-10R|IL-10R1|IL10R	interleukin 10 receptor subunit alpha
31	ITM2B	9120.01	ABRI|BRI|BRI2|BRICD2B|E25B|E3-16|FBD|RDGCA|imBRI2	integral membrane protein 2B
32	SLAMF7	8837.18	19A|CD319|CRACC|CS1	SLAM family member 7
33	ENO1	8698.96	ENO1L1|HEL-S-17|MPB1|NNE|PPH	enolase 1
34	IL2RG	8620.09	CD132|CIDX|IL-2RG|IMD4|P64|SCIDX|SCIDX1	interleukin 2 receptor subunit gamma
35	HNRNPK	8258.04	AUKS|CSBP|HNRPK|TUNP	heterogeneous nuclear ribonucleoprotein K
36	ADAM19	8010.61	FKSG34|MADDAM|MLTNB	ADAM metallopeptidase domain 19
37	EPHB1	7671.81	ELK|EPHT2|Hek6|NET	EPH receptor B1
38	CANX	7272.57	CNX|IP90|P90	calnexin
39	EMILIN2	6619.71	EMILIN-2|FOAP-10	elastin microfibril interfacer 2
40	FGL2	5496.61	T49|pT49	fibrinogen like 2
41	CD79A	5441.31	IGA|MB-1	CD79a molecule
42	LAMP1	5005.83	CD107a|LAMPA|LGP120	lysosomal associated membrane protein 1
43	CD47	4935.38	IAP|MER6|OA3	CD47 molecule
44	ABCA7	4928.14	ABCA-SSN|ABCX|AD9	ATP binding cassette subfamily A member 7
45	IL3RA	4921.59	CD123|IL3R|IL3RAY|IL3RX|IL3RY|hIL-3Ra	interleukin 3 receptor subunit alpha
46	RNF130	4851.67	G1RZFP|GOLIATH|GP	ring finger protein 130
47	ATP6AP1	4791.29	16A|ATP6IP1|ATP6S1|Ac45|CF2|VATPS1|XAP-3|XAP3	ATPase H+ transporting accessory protein 1
48	BST2	4750.47	CD317|TETHERIN	bone marrow stromal cell antigen 2
49	SLC38A1	4589.46	ATA1|NAT2|SAT1|SNAT1	solute carrier family 38 member 1
50	TIGIT	4547.1	VSIG9|VSTM3|WUCAM	T cell immunoreceptor with Ig and ITIM domains
51	PLXNB2	4535.14	MM1|Nbla00445|PLEXB2|dJ402G11.3	plexin B2
52	TGFBR2	4508.44	AAT3|FAA3|LDS1B|LDS2|LDS2B|MFS2|RIIC|TAAD2|TBR-ii|TBRII|TGFR-2|TGFbeta-RII	transforming growth factor beta receptor 2
53	NPC1	4443.08	NPC|POGZ|SLC65A1	NPC intracellular cholesterol transporter 1
54	IFNAR1	4429.9	AVP|IFN-alpha-REC|IFNAR|IFNBR|IFRC	interferon alpha and beta receptor subunit 1
55	CYBB	4382.78	AMCBX2|CGD|GP91-1|GP91-PHOX|GP91PHOX|IMD34|NOX2|p91-PHOX	cytochrome b-245 beta chain
56	SLC2A1	4310.27	CSE|DYT17|DYT18|DYT9|EIG12|GLUT|GLUT-1|GLUT1|GLUT1DS|HTLVR|PED|SDCHCN	solute carrier family 2 member 1
57	SSR1	4232.61	TRAPA	signal sequence receptor subunit 1
58	GLG1	4224.87	CFR-1|ESL-1|MG-160|MG160	golgi glycoprotein 1
59	CNR2	4160.03	CB-2|CB2|CX5	cannabinoid receptor 2
60	PLAUR	4031.56	CD87|U-PAR|UPAR|URKR	plasminogen activator, urokinase receptor
61	FGFR1	4011.26	BFGFR|CD331|CEK|ECCL|FGFBR|FGFR-1|FLG|FLT-2|FLT2|HBGFR|HH2|HRTFDS|KAL2|N-SAM|OGD|bFGF-R-1	fibroblast growth factor receptor 1
62	ITGB7	3878.37	-	integrin subunit beta 7
63	M6PR	3835.05	CD-M6PR|CD-MPR|MPR 46|MPR-46|MPR46|SMPR	mannose-6-phosphate receptor, cation dependent
64	ITGA4	3745.22	CD49D|IA4	integrin subunit alpha 4
65	CXCR3	3714.13	CD182|CD183|CKR-L2|CMKAR3|GPR9|IP10-R|Mig-R|MigR	C-X-C motif chemokine receptor 3
66	ECE1	3586.36	ECE	endothelin converting enzyme 1
67	SEMA4D	3509.17	C9orf164|CD100|COLL4|M-sema-G|SEMAJ|coll-4	semaphorin 4D
68	FLT3	3493.85	CD135|FLK-2|FLK2|STK1	fms related tyrosine kinase 3
69	SSR2	3467.83	HSD25|TLAP|TRAP-BETA|TRAPB	signal sequence receptor subunit 2
70	CD55	3187.52	CHAPLE|CR|CROM|DAF|TC	CD55 molecule (Cromer blood group)
71	LRP10	3174.43	LRP-10|LRP9|MST087|MSTP087	LDL receptor related protein 10
72	HLA-DQA2	3164.56	DC-alpha|DX-ALPHA|HLA-DCA|HLA-DXA|HLADQA2	major histocompatibility complex, class II, DQ alpha 2
73	SLC3A2	3141.99	4F2|4F2HC|4T2HC|CD98|CD98HC|MDU1|NACAE	solute carrier family 3 member 2
74	TM9SF3	3140.3	EP70-P-iso|SMBP	transmembrane 9 superfamily member 3
75	NCSTN	3068.99	ATAG1874	nicastrin
76	THBD	3030.35	AHUS6|BDCA3|CD141|THPH12|THRM|TM	thrombomodulin
77	CCR7	3025.8	BLR2|CC-CKR-7|CCR-7|CD197|CDw197|CMKBR7|EBI1	C-C motif chemokine receptor 7
78	C11orf24	2958.06	DM4E3	chromosome 11 open reading frame 24
79	ICAM1	2932.66	BB2|CD54|P3.58	intercellular adhesion molecule 1
80	LGALS3BP	2900.52	90K|BTBD17B|CyCAP|M2BP|MAC-2-BP|TANGO10B|gp90	galectin 3 binding protein
81	CD44	2826.53	CDW44|CSPG8|ECMR-III|HCELL|HUTCH-I|IN|LHR|MC56|MDU2|MDU3|MIC4|Pgp1	CD44 molecule (Indian blood group)
82	SORL1	2805.55	C11orf32|LR11|LRP9|SORLA|SorLA-1|gp250	sortilin related receptor 1
83	DPP7	2781.1	DPP2|DPPII|QPP	dipeptidyl peptidase 7
84	NOTCH1	2693.83	AOS5|AOVD1|TAN1|hN1	notch receptor 1
85	ITGAL	2640.68	CD11A|LFA-1|LFA1A	integrin subunit alpha L
86	CREG1	2618.23	CREG	cellular repressor of E1A stimulated genes 1
87	PTPRC	2555.74	B220|CD45|CD45R|GP180|L-CA|LCA|LY5|T200	protein tyrosine phosphatase, receptor type C
88	SLC7A5	2521.5	4F2LC|CD98|D16S469E|E16|LAT1|MPE16	solute carrier family 7 member 5
89	IFNGR1	2494.67	CD119|IFNGR|IMD27A|IMD27B	interferon gamma receptor 1
90	TRPV2	2483.92	VRL|VRL-1|VRL1	transient receptor potential cation channel subfamily V member 2
91	CDH15	2455.3	CDH14|CDH3|CDHM|MCAD|MRD3	cadherin 15
92	IL10RB	2423.94	CDW210B|CRF2-4|CRFB4|D21S58|D21S66|IL-10R2	interleukin 10 receptor subunit beta
93	MPZL1	2377.83	MPZL1b|PZR|PZR1b|PZRa|PZRb	myelin protein zero like 1
94	PIGT	2329.64	CGI-06|MCAHS3|NDAP|PNH2	phosphatidylinositol glycan anchor biosynthesis class T
95	CXCR4	2315.43	CD184|D2S201E|FB22|HM89|HSY3RR|LAP-3|LAP3|LCR1|LESTR|NPY3R|NPYR|NPYRL|NPYY3R|WHIM|WHIMS	C-X-C motif chemokine receptor 4
96	CALU	2315.24	-	calumenin
97	LRP5	2244.58	BMND1|EVR1|EVR4|HBM|LR3|LRP-5|LRP-7|LRP7|OPPG|OPS|OPTA1|PCLD4|VBCH2	LDL receptor related protein 5
98	ST3GAL4	2175.63	CGS23|NANTA3|SAT3|SIAT4|SIAT4C|ST-4|ST3GalA.2|ST3GalIV|STZ|gal-NAc6S	ST3 beta-galactoside alpha-2,3-sialyltransferase 4
99	LNPEP	2160.47	CAP|IRAP|P-LAP|PLAP	leucyl and cystinyl aminopeptidase
100	CYTH1	2127.39	B2-1|CYTOHESIN-1|D17S811E|PSCD1|SEC7	cytohesin 1
101	TMED4	2121.66	ERS25|GMP25iso|HNLF|p24a3|p24alpha3	transmembrane p24 trafficking protein 4
102	TMED9	2121.59	GMP25|HSGP25L2G|p24a2|p24alpha2|p25	transmembrane p24 trafficking protein 9
103	GPI	2109.98	AMF|GNPI|NLK|PGI|PHI|SA-36|SA36	glucose-6-phosphate isomerase
104	CD63	2097.92	LAMP-3|ME491|MLA1|OMA81H|TSPAN30	CD63 molecule
105	RHBDF2	2086.2	RHBDL5|RHBDL6|TEC|TOC|TOCG|iRhom2	rhomboid 5 homolog 2
106	TNFRSF21	2062.1	BM-018|CD358|DR6	TNF receptor superfamily member 21
107	IGSF8	2040.8	CD316|CD81P3|EWI-2|EWI2|KCT-4|LIR-D1|PGRL	immunoglobulin superfamily member 8
108	TFRC	2038.18	CD71|IMD46|T9|TFR|TFR1|TR|TRFR|p90	transferrin receptor
109	PTPRJ	2009.34	CD148|DEP1|HPTPeta|R-PTP-ETA|SCC1	protein tyrosine phosphatase, receptor type J
110	NCLN	1976.39	NET59	nicalin
111	PECAM1	1972.99	CD31|CD31/EndoCAM|GPIIA'|PECA1|PECAM-1|endoCAM	platelet and endothelial cell adhesion molecule 1
112	CCR2	1964.15	CC-CKR-2|CCR-2|CCR2A|CCR2B|CD192|CKR2|CKR2A|CKR2B|CMKBR2|MCP-1-R	C-C motif chemokine receptor 2
113	MCOLN1	1924.17	MG-2|ML1|ML4|MLIV|MST080|MSTP080|TRP-ML1|TRPM-L1|TRPML1	mucolipin 1
114	IL17RA	1879.5	CANDF5|CD217|CDw217|IL-17RA|IL17R|IMD51|hIL-17R	interleukin 17 receptor A
115	PLXND1	1868.62	PLEXD1	plexin D1
116	ATP1B3	1826.67	ATPB-3|CD298	ATPase Na+/K+ transporting subunit beta 3
117	NUP210	1823.79	GP210|POM210	nucleoporin 210
118	SEMA7A	1784.72	CD108|CDw108|H-SEMA-K1|H-Sema-L|JMH|SEMAK1|SEMAL	semaphorin 7A (John Milton Hagen blood group)
119	PARM1	1691.8	Cipar1|DKFZP564O0823|PARM-1|WSC4	prostate androgen-regulated mucin-like protein 1
120	LAMP2	1669.23	CD107b|LAMP-2|LAMPB|LGP-96|LGP110	lysosomal associated membrane protein 2
121	SERPINI1	1667.3	PI12|neuroserpin	serpin family I member 1
122	NRP1	1661.81	BDCA4|CD304|NP1|NRP|VEGF165R	neuropilin 1
123	CD46	1650.05	AHUS2|MCP|MIC10|TLX|TRA2.10	CD46 molecule
124	BSG	1647.74	5F7|CD147|EMMPRIN|EMPRIN|OK|SLC7A11|TCSF	basigin (Ok blood group)
125	LILRB1	1630.38	CD85J|ILT-2|ILT2|LIR-1|LIR1|MIR-7|MIR7|PIR-B|PIRB	leukocyte immunoglobulin like receptor B1
126	IGF2R	1589.78	CD222|CI-M6PR|CIMPR|M6P-R|M6P/IGF2R|MPR 300|MPR1|MPR300|MPRI	insulin like growth factor 2 receptor
127	IL27RA	1565.11	CRL1|IL-27RA|IL27R|TCCR|WSX1|zcytor1	interleukin 27 receptor subunit alpha
128	HLA-F	1466.33	CDA12|HLA-5.4|HLA-CDA12|HLAF	major histocompatibility complex, class I, F
129	APLP2	1462.2	APLP-2|APPH|APPL2|CDEBP	amyloid beta precursor like protein 2
130	IFNAR2	1433.76	IFN-R|IFN-alpha-REC|IFNABR|IFNARB|IMD45	interferon alpha and beta receptor subunit 2
131	NEU1	1433.13	NANH|NEU|SIAL1	neuraminidase 1
132	CRELD2	1426.09	-	cysteine rich with EGF like domains 2
133	SLC12A7	1398.47	KCC4	solute carrier family 12 member 7
134	IL6ST	1385.71	CD130|CDW130|GP130|IL-6RB	interleukin 6 signal transducer
135	SORT1	1385.17	Gp95|LDLCQ6|NT3|NTR3	sortilin 1
136	CCR5	1384.84	CC-CKR-5|CCCKR5|CCR-5|CD195|CKR-5|CKR5|CMKBR5|IDDM22	C-C motif chemokine receptor 5 (gene/pseudogene)
137	LRRC25	1350.4	MAPA	leucine rich repeat containing 25
138	MAN2B2	1347.71	-	mannosidase alpha class 2B member 2
139	S1PR4	1311.93	EDG6|LPC1|S1P4|SLP4	sphingosine-1-phosphate receptor 4
140	PTPRA	1308.45	HEPTP|HLPR|HPTPA|HPTPalpha|LRP|PTPA|PTPRL2|R-PTP-alpha|RPTPA	protein tyrosine phosphatase, receptor type A
141	IL18R1	1290	CD218a|CDw218a|IL-1Rrp|IL18RA|IL1RRP	interleukin 18 receptor 1
142	AXL	1273.1	ARK|JTK11|Tyro7|UFO	AXL receptor tyrosine kinase
143	RNF149	1256.05	DNAPTP2	ring finger protein 149
144	DGCR2	1211.92	DGS-C|IDD|LAN|SEZ-12	DiGeorge syndrome critical region gene 2
145	EPHA2	1183.75	ARCC2|CTPA|CTPP1|CTRCT6|ECK	EPH receptor A2
146	SEMA4B	1182.35	SEMAC|SemC	semaphorin 4B
147	SEMA4C	1144.18	M-SEMA-F|SEMACL1|SEMAF|SEMAI	semaphorin 4C
148	EMILIN1	1143.35	EMI|EMILIN|gp115	elastin microfibril interfacer 1
149	CD59	1143.21	16.3A5|1F5|EJ16|EJ30|EL32|G344|HRF-20|HRF20|MAC-IP|MACIF|MEM43|MIC11|MIN1|MIN2|MIN3|MIRL|MSK21|p18-20	CD59 molecule (CD59 blood group)
150	IGHG1	1122.2	-	immunoglobulin heavy constant gamma 1 (G1m marker)
151	PANX1	1087.29	MRS1|PX1|UNQ2529	pannexin 1
152	PTTG1IP	1081.58	C21orf1|C21orf3|PBF	PTTG1 interacting protein
153	CMKLR1	1059.13	CHEMERINR|ChemR23|DEZ|RVER1	chemerin chemokine-like receptor 1
154	IL13RA1	1056.19	CD213A1|CT19|IL-13Ra|NR4	interleukin 13 receptor subunit alpha 1
155	ADAM10	1051.52	AD10|AD18|CD156c|CDw156|HsT18717|MADM|RAK|kuz	ADAM metallopeptidase domain 10
156	IL7R	1016.92	CD127|CDW127|IL-7R-alpha|IL7RA|ILRA	interleukin 7 receptor
157	CD84	999.831	LY9B|SLAMF5|hCD84|mCD84	CD84 molecule
158	TIE1	997.291	JTK14|TIE	tyrosine kinase with immunoglobulin like and EGF like domains 1
159	NRP2	992.78	NP2|NPN2|PRO2714|VEGF165R2	neuropilin 2
160	TMEM132A	990.794	GBP|HSPA5BP1	transmembrane protein 132A
161	ZDHHC5	989.373	DHHC5|ZNF375	zinc finger DHHC-type containing 5
162	ITFG1	982.325	2310047C21Rik|CDA08|LNKN-1|TIP	integrin alpha FG-GAP repeat containing 1
163	PTPRS	979.758	PTPSIGMA|R-PTP-S|R-PTP-sigma	protein tyrosine phosphatase, receptor type S
164	HLA-DQB2	973.207	DQB2|HLA-DQB1|HLA-DXB	major histocompatibility complex, class II, DQ beta 2
165	ADAM22	958.881	ADAM 22|EIEE61|MDC2	ADAM metallopeptidase domain 22
166	PRNP	956.016	ASCR|AltPrP|CD230|CJD|GSS|KURU|PRIP|PrP|PrP27-30|PrP33-35C|PrPc|p27-30	prion protein
167	ST3GAL1	942.562	Gal-NAc6S|SIAT4A|SIATFL|ST3GalA|ST3GalA.1|ST3GalIA|ST3GalIA,1|ST3O	ST3 beta-galactoside alpha-2,3-sialyltransferase 1
168	TMEM87A	938.396	-	transmembrane protein 87A
169	GPR132	934.31	G2A	G protein-coupled receptor 132
170	MIA3	929.94	ARNT|D320|TANGO|TANGO1|UNQ6077	MIA SH3 domain ER export factor 3
171	NPTN	929.562	GP55|GP65|SDFR1|SDR1|np55|np65	neuroplastin
172	BTN2A1	923.544	BK14H9.1|BT2.1|BTF1|BTN2.1|DJ3E1.1	butyrophilin subfamily 2 member A1
173	DCN	916.801	CSCD|DSPG2|PG40|PGII|PGS2|SLRR1B	decorin
174	ITGB1	912.432	CD29|FNRB|GPIIA|MDF2|MSK12|VLA-BETA|VLAB	integrin subunit beta 1
175	GPR65	894.525	TDAG8|hTDAG8	G protein-coupled receptor 65
176	CLEC4C	892.027	BDCA2|CD303|CLECSF11|CLECSF7|DLEC|HECL|PRO34150	C-type lectin domain family 4 member C
177	PTPRF	883.449	BNAH2|LAR	protein tyrosine phosphatase, receptor type F
178	PLXNC1	881.552	CD232|PLXN-C1|VESPR	plexin C1
179	TGFBR3	865.603	BGCAN|betaglycan	transforming growth factor beta receptor 3
180	CD40	844.944	Bp50|CDW40|TNFRSF5|p50	CD40 molecule
181	TMEM87B	842.658	-	transmembrane protein 87B
182	GALNT1	838.006	GALNAC-T1	polypeptide N-acetylgalactosaminyltransferase 1
183	BMPR2	828.33	BMPR-II|BMPR3|BMR2|BRK-3|POVD1|PPH1|T-ALK	bone morphogenetic protein receptor type 2
184	RNF13	826.556	RZF	ring finger protein 13
185	SEL1L	826.128	Hrd3|PRO1063|SEL1-LIKE|SEL1L1	SEL1L, ERAD E3 ligase adaptor subunit
186	VAMP5	823.491	-	vesicle associated membrane protein 5
187	LTBR	822.144	D12S370|LT-BETA-R|TNF-R-III|TNFCR|TNFR-RP|TNFR2-RP|TNFR3|TNFRSF3	lymphotoxin beta receptor
188	CLEC12A	816.679	CD371|CLL-1|CLL1|DCAL-2|MICL	C-type lectin domain family 12 member A
189	NOTCH2	813.859	AGS2|HJCYS|hN2	notch receptor 2
190	LPAR5	806.493	GPR92|GPR93|KPG_010|LPA5	lysophosphatidic acid receptor 5
191	PLAU	804.66	ATF|BDPLT5|QPD|UPA|URK|u-PA	plasminogen activator, urokinase
192	SPPL2A	795.445	IMP3|PSL2	signal peptide peptidase like 2A
193	ADAM9	780.658	CORD9|MCMP|MDC9|Mltng	ADAM metallopeptidase domain 9
194	OSTM1	757.144	GIPN|GL|HSPC019|OPTB5	osteoclastogenesis associated transmembrane protein 1
195	CNNM3	754.216	ACDP3	cyclin and CBS domain divalent metal cation transport mediator 3
196	LMAN2L	747.848	MRT52|VIPL	lectin, mannose binding 2 like
197	YBX1	744.042	BP-8|CBF-A|CSDA2|CSDB|DBPB|EFI-A|MDR-NF1|NSEP-1|NSEP1|YB-1|YB1	Y-box binding protein 1
198	SCARB1	734.226	CD36L1|CLA-1|CLA1|HDLQTL6|SR-BI|SRB1	scavenger receptor class B member 1
199	C12orf49	722.431	-	chromosome 12 open reading frame 49
200	TGFB1	713.187	CED|DPD1|IBDIMDE|LAP|TGFB|TGFbeta	transforming growth factor beta 1
201	TM2D1	705.76	BBP	TM2 domain containing 1
202	VDAC1	703.109	PORIN|VDAC-1	voltage dependent anion channel 1
203	BTN3A3	697.907	BTF3|BTN3.3	butyrophilin subfamily 3 member A3
204	TNFRSF1A	691.036	CD120a|FPF|TBP1|TNF-R|TNF-R-I|TNF-R55|TNFAR|TNFR1|TNFR55|TNFR60|p55|p55-R|p60	TNF receptor superfamily member 1A
205	GNPTG	690.228	C16orf27|GNPTAG|LP2537|RJD9	N-acetylglucosamine-1-phosphate transferase subunit gamma
206	CAPNS1	668.663	CALPAIN4|CANP|CANPS|CAPN4|CDPS|CSS1	calpain small subunit 1
207	SLC39A14	667.588	HCIN|HMNDYT2|LZT-Hs4|NET34|ZIP14|cig19	solute carrier family 39 member 14
208	ACP2	653.755	LAP	acid phosphatase 2, lysosomal
209	LY9	619.38	CD229|SLAMF3|hly9|mLY9	lymphocyte antigen 9
210	SLC12A9	602.694	CCC6|CIP1|WO3.3|hCCC6	solute carrier family 12 member 9
211	CD48	599.958	BCM1|BLAST|BLAST1|MEM-102|SLAMF2|hCD48|mCD48	CD48 molecule
212	SLC39A6	586.709	LIV-1|ZIP6	solute carrier family 39 member 6
213	ATP6V0A2	579.465	A2|ARCL|ARCL2A|ATP6A2|ATP6N1D|J6B7|RTF|STV1|TJ6|TJ6M|TJ6S|VPH1|WSS	ATPase H+ transporting V0 subunit a2
214	TNFRSF14	575.936	ATAR|CD270|HVEA|HVEM|LIGHTR|TR2	TNF receptor superfamily member 14
215	CD86	561.467	B7-2|B7.2|B70|CD28LG2|LAB72	CD86 molecule
216	FCRL5	556.559	BXMAS1|CD307|CD307e|FCRH5|IRTA2|PRO820	Fc receptor like 5
217	FAS	555.083	ALPS1A|APO-1|APT1|CD95|FAS1|FASTM|TNFRSF6	Fas cell surface death receptor
218	SPPL2B	551.497	IMP-4|IMP4|PSH4|PSL1	signal peptide peptidase like 2B
219	SEMA5A	541.008	SEMAF|semF	semaphorin 5A
220	CRTAP	520.609	CASP|LEPREL3|OI7|P3H5	cartilage associated protein
221	NAGPA	516.487	APAA|UCE	N-acetylglucosamine-1-phosphodiester alpha-N-acetylglucosaminidase
222	TMX3	515.332	PDIA13|TXNDC10	thioredoxin related transmembrane protein 3
223	TXNDC15	513.039	BUG|C5orf14|UNQ335	thioredoxin domain containing 15
224	TM2D3	512.767	BLP2	TM2 domain containing 3
225	ANO6	501.407	BDPLT7|SCTS|TMEM16F	anoctamin 6
226	CTSD	494.54	CLN10|CPSD|HEL-S-130P	cathepsin D
227	ACVR1	489.946	ACTRI|ACVR1A|ACVRLK2|ALK2|FOP|SKR1|TSRI	activin A receptor type 1
228	CD79B	485.199	AGM6|B29|IGB	CD79b molecule
229	BTD	481.35	-	biotinidase
230	PCDHGC3	480.317	PC43|PCDH-GAMMA-C3|PCDH2	protocadherin gamma subfamily C, 3
231	FAM174B	477.919	-	family with sequence similarity 174 member B
232	GPR107	465.844	GCDRP|LUSTR1|bA138E2.2	G protein-coupled receptor 107
233	CNTNAP1	464.803	CASPR|CHN3|CNTNAP|NRXN4|P190	contactin associated protein 1
234	SUCNR1	463.222	GPR91	succinate receptor 1
235	ADAM8	430.41	CD156|CD156a|MS2	ADAM metallopeptidase domain 8
236	ATP1A1	424.766	CMT2DD	ATPase Na+/K+ transporting subunit alpha 1
237	CR1	421.498	C3BR|C4BR|CD35|KN	complement C3b/C4b receptor 1 (Knops blood group)
238	TMEM8A	417.056	GPI-PLA2|M83|PGAP6|TMEM6|TMEM8	transmembrane protein 8A
239	SIGLEC1	415.451	CD169|SIGLEC-1|SN	sialic acid binding Ig like lectin 1
240	C6orf120	414.209	-	chromosome 6 open reading frame 120
241	MR1	413.374	HLALS	major histocompatibility complex, class I-related
242	SLC12A6	406.856	ACCPN|KCC3|KCC3A|KCC3B	solute carrier family 12 member 6
243	SLC6A6	393.55	TAUT	solute carrier family 6 member 6
244	STIM1	389.662	D11S4896E|GOK|IMD10|STRMK|TAM|TAM1	stromal interaction molecule 1
245	CYSLTR1	385.845	CYSLT1|CYSLT1R|CYSLTR|HMTMF81	cysteinyl leukotriene receptor 1
246	CNNM4	381.069	ACDP4	cyclin and CBS domain divalent metal cation transport mediator 4
247	SIGLEC6	379.846	CD327|CD33L|CD33L1|CD33L2|CDW327|OBBP1	sialic acid binding Ig like lectin 6
248	CD83	366.693	BL11|HB15	CD83 molecule
249	PCDH1	363.595	PC42|PCDH42	protocadherin 1
250	P2RY8	360.928	P2Y8	P2Y receptor family member 8
251	CALCRL	357.297	CGRPR|CRLR	calcitonin receptor like receptor
252	ADRB2	357.193	ADRB2R|ADRBR|B2AR|BAR|BETA2AR	adrenoceptor beta 2
253	SLC23A2	356.414	NBTL1|SLC23A1|SVCT2|YSPL2	solute carrier family 23 member 2
254	ICAM3	354.846	CD50|CDW50|ICAM-R	intercellular adhesion molecule 3
255	LIPG	353.972	EDL|EL|PRO719	lipase G, endothelial type
256	ADAM17	349.944	ADAM18|CD156B|CSVP|NISBD|NISBD1|TACE	ADAM metallopeptidase domain 17
257	DAG1	349.552	156DAG|A3a|AGRNR|DAG|LGMDR16|MDDGA9|MDDGC7|MDDGC9	dystroglycan 1
258	ABCC1	348.483	ABC29|ABCC|GS-X|MRP|MRP1	ATP binding cassette subfamily C member 1
259	PMEPA1	331.912	STAG1|TMEPAI	prostate transmembrane protein, androgen induced 1
260	CD28	330.622	Tp44	CD28 molecule
261	PLXNA3	330.515	6.3|HSSEXGENE|PLXN3|PLXN4|XAP-6	plexin A3
262	EMB	319.997	GP70	embigin
263	TMCO3	318.034	C13orf11	transmembrane and coiled-coil domains 3
264	TLR1	316.389	CD281|TIL|TIL. LPRS5|rsc786	toll like receptor 1
265	TTYH2	312.374	C17orf29	tweety family member 2
266	ACTN1	311.35	BDPLT15	actinin alpha 1
267	CSF2RA	302.151	CD116|CDw116|CSF2R|CSF2RAX|CSF2RAY|CSF2RX|CSF2RY|GM-CSF-R-alpha|GMCSFR|GMR|SMDP4|alphaGMR	colony stimulating factor 2 receptor alpha subunit
268	IL4R	294.539	CD124|IL-4RA|IL4RA	interleukin 4 receptor
269	TMEM9	292.249	DERM4|TMEM9A	transmembrane protein 9
270	PLBD1	291.847	-	phospholipase B domain containing 1
271	GFRA1	286.623	GDNFR|GDNFRA|GFR-ALPHA-1|RET1L|RETL1|TRNR1	GDNF family receptor alpha 1
272	SLC9A1	286.124	APNH|LIKNS|NHE-1|NHE1|PPP1R143	solute carrier family 9 member A1
273	SERPINF1	284.464	EPC-1|OI12|OI6|PEDF|PIG35	serpin family F member 1
274	JAG2	279.681	HJ2|SER2	jagged canonical Notch ligand 2
275	ATRN	277.723	DPPT-L|MGCA	attractin
276	MFAP3L	276.252	NYD-sp9	microfibril associated protein 3 like
277	TMX4	271.593	DJ971N18.2|PDIA14|TXNDC13	thioredoxin related transmembrane protein 4
278	TMED7	261.453	CGI-109|p24g3|p24gamma3|p27	transmembrane p24 trafficking protein 7
279	ITGA5	256.083	CD49e|FNRA|VLA-5|VLA5A	integrin subunit alpha 5
280	PTPRK	247.725	R-PTP-kappa	protein tyrosine phosphatase, receptor type K
281	QSOX1	247.656	Q6|QSCN6	quiescin sulfhydryl oxidase 1
282	EVI2A	246.757	EVDA|EVI-2A|EVI2	ecotropic viral integration site 2A
283	ITGAV	244.746	CD51|MSK8|VNRA|VTNR	integrin subunit alpha V
284	FAM171A2	242.599	-	family with sequence similarity 171 member A2
285	CR2	232.411	C3DR|CD21|CR|CVID7|SLEB9	complement C3d receptor 2
286	MUC4	232.08	ASGP|HSA276359|MUC-4	mucin 4, cell surface associated
287	CD58	228.322	LFA-3|LFA3|ag3	CD58 molecule
288	ADAMTSL4	224.024	ADAMTSL-4|ECTOL2|TSRC1	ADAMTS like 4
289	AGRN	218.984	AGRIN|CMS8|CMSPPD	agrin
290	EPHA1	218.984	EPH|EPHT|EPHT1	EPH receptor A1
291	HYAL2	215.763	LUCA2	hyaluronidase 2
292	LDLR	210.635	FH|FHC|LDLCQ2	low density lipoprotein receptor
293	CELSR2	208.422	ADGRC2|CDHF10|EGFL2|Flamingo1|MEGF3	cadherin EGF LAG seven-pass G-type receptor 2
294	MMGT1	202.207	EMC5|TMEM32	membrane magnesium transporter 1
295	P2RX7	191.665	P2X7	purinergic receptor P2X 7
296	SLC39A10	190.061	LZT-Hs2	solute carrier family 39 member 10
297	ADAM15	185.929	MDC15	ADAM metallopeptidase domain 15
298	SLC8A1	183.372	NCX1	solute carrier family 8 member A1
299	KCNA3	181.793	HGK5|HLK3|HPCN3|HUKIII|KV1.3|MK3|PCN3	potassium voltage-gated channel subfamily A member 3
300	CSPG4	178.698	HMW-MAA|MCSP|MCSPG|MEL-CSPG|MSK16|NG2	chondroitin sulfate proteoglycan 4
301	ITGAE	178.596	CD103|HUMINAE	integrin subunit alpha E
302	TTYH3	173.899	-	tweety family member 3
303	P2RY10	173.053	LYPSR2|P2Y10	P2Y receptor family member 10
304	ITPRIP	171.752	DANGER|KIAA1754|bA127L20|bA127L20.2	inositol 1,4,5-trisphosphate receptor interacting protein
305	ITGB4	166.303	CD104|GP150	integrin subunit beta 4
306	AEBP1	165.258	ACLP	AE binding protein 1
307	FKRP	162.569	LGMD2I|LGMDR9|MDC1C|MDDGA5|MDDGB5|MDDGC5	fukutin related protein
308	SLC4A7	160.136	NBC2|NBC3|NBCN1|SBC2|SLC4A6	solute carrier family 4 member 7
309	F13A1	159.069	F13A	coagulation factor XIII A chain
310	CASD1	159.069	C7orf12|NBLA04196|SOAT	CAS1 domain containing 1
311	FAM174A	156.63	HGS_RE408|NS5ATP6|TMEM157|UNQ1912	family with sequence similarity 174 member A
312	TNFRSF17	152.146	BCM|BCMA|CD269|TNFRSF13A	TNF receptor superfamily member 17
313	C1orf159	151.356	-	chromosome 1 open reading frame 159
314	CD27	144.371	S152|S152. LPFS2|T14|TNFRSF7|Tp55	CD27 molecule
315	CD180	144.214	LY64|Ly78|RP105	CD180 molecule
316	CCR10	140.367	GPR2	C-C motif chemokine receptor 10
317	DDR2	139.548	MIG20a|NTRKR3|TKT|TYRO10	discoidin domain receptor tyrosine kinase 2
318	FCGR2B	137.734	CD32|CD32B|FCG2|FCGR2|FCGR2C|FcRII-c|IGFR2	Fc fragment of IgG receptor IIb
319	PLVAP	137.41	DIAR10|FELS|PV-1|PV1|gp68	plasmalemma vesicle associated protein
320	MST1R	136.442	CD136|CDw136|NPCA3|PTK8|RON	macrophage stimulating 1 receptor
321	HFE	136.348	HFE1|HH|HLA-H|MVCD7|TFQTL2	homeostatic iron regulator
322	LAMB2	135.459	LAMS|NPHS5	laminin subunit beta 2
323	OLR1	131.96	CLEC8A|LOX1|LOXIN|SCARE1|SLOX1	oxidized low density lipoprotein receptor 1
324	PDCD1	130.227	CD279|PD-1|PD1|SLEB2|hPD-1|hPD-l|hSLE1	programmed cell death 1
325	TIMP1	126.068	CLGI|EPA|EPO|HCI|TIMP|TIMP-1	TIMP metallopeptidase inhibitor 1
326	MS4A1	125.288	B1|Bp35|CD20|CVID5|LEU-16|MS4A2|S7	membrane spanning 4-domains A1
327	EXTL2	124.458	EXTR2	exostosin like glycosyltransferase 2
328	FBN2	122.895	CCA|DA9|EOMD	fibrillin 2
329	CDH2	122.698	CD325|CDHN|CDw325|NCAD	cadherin 2
330	GPR174	121.717	FKSG79|GPCR17|LYPSR3	G protein-coupled receptor 174
331	NEGR1	112.227	DMML2433|IGLON4|KILON|Ntra	neuronal growth regulator 1
332	PTK7	109.761	CCK-4|CCK4	protein tyrosine kinase 7 (inactive)
333	SLC44A1	109.347	CD92|CDW92|CHTL1|CTL1	solute carrier family 44 member 1
334	ALCAM	108.376	CD166|MEMD	activated leukocyte cell adhesion molecule
335	INSR	107.294	CD220|HHF5	insulin receptor
336	RAB5C	106.393	L1880|RAB5CL|RAB5L|RABL	RAB5C, member RAS oncogene family
