# Supplementary material for: Tissue-specific transcriptional profiling of plasmacytoid dendritic cells reveals a hyperactivated state in chronic SIV infection
Source: PLoS Pathog. 2021 Jun 28;17(6):e1009674. doi: 10.1371/journal.ppat.1009674 (PMC8270445; doi:10.1371/journal.ppat.1009674)
Supplement: S4 Table — (XLSX) [file ppat.1009674.s012.xlsx]

## Sheet: Sheet1
Rank	Gene_Symbol	Median_expression	Synonyms	Description
1	IRF8	65030.6	H-ICSBP|ICSBP|ICSBP1|IMD32A|IMD32B|IRF-8	interferon regulatory factor 8
2	IRF7	30859.5	IMD39|IRF-7|IRF-7H|IRF7A|IRF7B|IRF7C|IRF7H	interferon regulatory factor 7
3	FOS	28093.5	AP-1|C-FOS|p55	Fos proto-oncogene, AP-1 transcription factor subunit
4	TCF4	24777.9	E2-2|FECD3|ITF-2|ITF2|PTHS|SEF-2|SEF2|SEF2-1|SEF2-1A|SEF2-1B|SEF2-1D|TCF-4|bHLHb19	transcription factor 4
5	KLF6	17508.2	BCD1|CBA1|COPEB|CPBP|GBF|PAC1|ST12|ZF9	Kruppel like factor 6
6	STAT1	16435.1	CANDF7|IMD31A|IMD31B|IMD31C|ISGF-3|STAT91	signal transducer and activator of transcription 1
7	IRF1	7557.65	IRF-1|MAR	interferon regulatory factor 1
8	JUN	7503.91	AP-1|AP1|c-Jun|p39	Jun proto-oncogene, AP-1 transcription factor subunit
9	IKZF1	7143.86	CVID13|Hs.54452|IK1|IKAROS|LYF1|LyF-1|PPP1R92|PRO0758|ZNFN1A1	IKAROS family zinc finger 1
10	STAT2	7009.5	IMD44|ISGF-3|P113|STAT113	signal transducer and activator of transcription 2
11	SPIB	6542.79	SPI-B	Spi-B transcription factor
12	REPIN1	6104.75	AP4|RIP60|ZNF464|Zfp464	replication initiator 1
13	SON	5965.31	BASS1|C21orf50|DBP-5|NREBP|SON3|TOKIMS	SON DNA binding protein
14	ARID5A	5341.56	MRF-1|MRF1|RP11-363D14	AT-rich interaction domain 5A
15	BHLHE40	4932.24	BHLHB2|Clast5|DEC1|HLHB2|SHARP-2|SHARP2|STRA13|Stra14	basic helix-loop-helix family member e40
16	GTF3A	4862.08	AP2|TFIIIA	general transcription factor IIIA
17	XBP1	4644.46	TREB-5|TREB5|XBP-1|XBP2	X-box binding protein 1
18	ETV6	4639.18	TEL|TEL/ABL|THC5	ETS variant 6
19	SP100	4534.33	lysp100b	SP100 nuclear antigen
20	STAT6	4496.68	D12S1644|IL-4-STAT|STAT6B|STAT6C	signal transducer and activator of transcription 6
21	MEF2C	4323.7	C5DELq14.3|DEL5q14.3	myocyte enhancer factor 2C
22	JUND	4211.82	AP-1	JunD proto-oncogene, AP-1 transcription factor subunit
23	BCL11A	4088.28	BCL11A-L|BCL11A-S|BCL11A-XL|BCL11a-M|CTIP1|DILOS|EVI9|HBFQTL5|ZNF856	BAF chromatin remodeling complex subunit BCL11A
24	NCOA3	3703.09	ACTR|AIB-1|AIB1|CAGH16|CTG26|KAT13B|RAC3|SRC-3|SRC3|TNRC14|TNRC16|TRAM-1|bHLHe42|pCIP	nuclear receptor coactivator 3
25	CUX1	3610.94	CASP|CDP|CDP/Cut|CDP1|COY1|CUTL1|CUX|Clox|Cux/CDP|GOLIM6|Nbla10317|p100|p110|p200|p75	cut like homeobox 1
26	ZEB2	3502.66	HSPC082|SIP-1|SIP1|SMADIP1|ZFHX1B	zinc finger E-box binding homeobox 2
27	RUNX2	3485.97	AML3|CBF-alpha-1|CBFA1|CCD|CCD1|CLCD|OSF-2|OSF2|PEA2aA|PEBP2aA	runt related transcription factor 2
28	ANKZF1	3442.55	ZNF744	ankyrin repeat and zinc finger domain containing 1
29	CXXC5	3433.96	CF5|HSPC195|RINF|WID	CXXC finger protein 5
30	TSC22D1	3369.45	Ptg-2|TGFB1I4|TSC22	TSC22 domain family member 1
31	NR1H2	3294.06	LXR-b|LXRB|NER|NER-I|RIP15|UNR	nuclear receptor subfamily 1 group H member 2
32	AKNA	3174.19	-	AT-hook transcription factor
33	PREB	3150.45	SEC12	prolactin regulatory element binding
34	TRAFD1	3095.72	FLN29	TRAF-type zinc finger domain containing 1
35	STAT3	2953.06	ADMIO|ADMIO1|APRF|HIES	signal transducer and activator of transcription 3
36	GLMP	2949.84	C1orf85|NCU-G1	glycosylated lysosomal membrane protein
37	IRF3	2932.28	IIAE7	interferon regulatory factor 3
38	RFX5	2885.96	-	regulatory factor X5
39	FOSB	2835.58	AP-1|G0S3|GOS3|GOSB	FosB proto-oncogene, AP-1 transcription factor subunit
40	ZNF706	2831.76	HSPC038|PNAS-106|PNAS-113	zinc finger protein 706
41	GPBP1	2728.71	GPBP|SSH6|VASCULIN	GC-rich promoter binding protein 1
42	DNMT1	2637.67	ADCADN|AIM|CXXC9|DNMT|HSN1E|MCMT|m.HsaI	DNA methyltransferase 1
43	ZNF207	2608.17	BuGZ|hBuGZ	zinc finger protein 207
44	JUNB	2583.38	AP-1	JunB proto-oncogene, AP-1 transcription factor subunit
45	BBX	2516.26	ARTC1|HBP2|HSPC339|MDS001	BBX high mobility group box domain containing
46	RBCK1	2489.38	C20orf18|HOIL-1|HOIL1|PBMEI|PGBM1|RBCK2|RNF54|UBCE7IP3|XAP3|XAP4|ZRANB4	RANBP2-type and C3HC4-type zinc finger containing 1
47	IRF5	2486.98	SLEB10	interferon regulatory factor 5
48	ZNF655	2419.61	VIK|VIK-1	zinc finger protein 655
49	SAFB	2417.41	HAP|HET|SAB-B1|SAF-B|SAF-B1|SAFB1	scaffold attachment factor B
50	ZNF335	2414.35	MCPH10|NIF-1|NIF1|NIF2	zinc finger protein 335
51	AKAP8L	2399.23	HA95|HAP95|NAKAP|NAKAP95	A-kinase anchoring protein 8 like
52	ETS1	2358.37	ETS-1|EWSR2|c-ets-1|p54	ETS proto-oncogene 1, transcription factor
53	NR3C1	2320.8	GCCR|GCR|GCRST|GR|GRL	nuclear receptor subfamily 3 group C member 1
54	ATF4	2277.82	CREB-2|CREB2|TAXREB67|TXREB	activating transcription factor 4
55	ELF1	2268.04	EFTUD1|RIA1	E74 like ETS transcription factor 1
56	ZNF592	2196.62	CAMOS|SCAR5	zinc finger protein 592
57	NFKB1	2155.56	CVID12|EBP-1|KBF1|NF-kB1|NF-kappa-B1|NF-kappaB|NFKB-p105|NFKB-p50|NFkappaB|p105|p50	nuclear factor kappa B subunit 1
58	ATF6B	2114.43	CREB-RP|CREBL1|G13	activating transcription factor 6 beta
59	MXD4	2060.79	MAD4|MST149|MSTP149|bHLHc12	MAX dimerization protein 4
60	DMTF1	2035.81	DMP1|DMTF|MRUL|hDMP1	cyclin D binding myb like transcription factor 1
61	SPEN	2015.31	HIAA0929|MINT|RBM15C|SHARP	spen family transcriptional repressor
62	DR1	1998.76	NC2|NC2-BETA|NC2B|NCB2	down-regulator of transcription 1
63	HMGA1	1962.65	HMG-R|HMGA1A|HMGIY	high mobility group AT-hook 1
64	MBD1	1924.45	CXXC3|PCM1|RFT	methyl-CpG binding domain protein 1
65	ZNF385C	1917.76	-	zinc finger protein 385C
66	ZBED1	1913.11	ALTE|DREF|TRAMP|hDREF	zinc finger BED-type containing 1
67	MEF2D	1898.93	-	myocyte enhancer factor 2D
68	SETDB2	1880.9	C13orf4|CLLD8|CLLL8|KMT1F	SET domain bifurcated histone lysine methyltransferase 2
69	SP140L	1874.45	-	SP140 nuclear body protein like
70	CSRNP1	1810.52	AXUD1|CSRNP-1|FAM130B|TAIP-3|URAX1	cysteine and serine rich nuclear protein 1
71	HHEX	1781.19	HEX|HMPH|HOX11L-PEN|PRH|PRHX	hematopoietically expressed homeobox
72	CDC5L	1772.26	CDC5|CDC5-LIKE|CEF1|PCDC5RP|dJ319D22.1	cell division cycle 5 like
73	MLX	1757.24	MAD7|MXD7|TCFL4|TF4|bHLHd13	MAX dimerization protein MLX
74	NCOA1	1679.84	F-SRC-1|KAT13A|RIP160|SRC1|bHLHe42|bHLHe74	nuclear receptor coactivator 1
75	KLF10	1675.43	EGR-alpha|EGRA|TIEG|TIEG1	Kruppel like factor 10
76	TET2	1665.99	KIAA1546|MDS	tet methylcytosine dioxygenase 2
77	GPBP1L1	1641.21	SP192	GC-rich promoter binding protein 1 like 1
78	REST	1616.81	DFNA27|GINGF5|HGF5|NRSF|WT6|XBR	RE1 silencing transcription factor
79	RELA	1587.63	CMCU|NFKB3|p65	RELA proto-oncogene, NF-kB subunit
80	CTCF	1550.91	MRD21	CCCTC-binding factor
81	ZNF669	1543.38	-	zinc finger protein 669
82	NFKB2	1511.71	CVID10|H2TF1|LYT-10|LYT10|NF-kB2|p100|p49/p100|p52	nuclear factor kappa B subunit 2
83	RUNX3	1478.69	AML2|CBFA3|PEBP2aC	runt related transcription factor 3
84	E2F4	1460.58	E2F-4	E2F transcription factor 4
85	CXXC1	1435.42	2410002I16Rik|5830420C16Rik|CFP1|CGBP|HsT2645|PCCX1|PHF18|SPP1|ZCGPC1|hCGBP	CXXC finger protein 1
86	BAZ2A	1408.39	TIP5|WALp3	bromodomain adjacent to zinc finger domain 2A
87	CGGBP1	1374.81	CGGBP|p20-CGGBP	CGG triplet repeat binding protein 1
88	CREB3L2	1352.44	BBF2H7	cAMP responsive element binding protein 3 like 2
89	DRAP1	1351.41	NC2-alpha	DR1 associated protein 1
90	MAX	1344.89	bHLHd4	MYC associated factor X
91	E4F1	1340.72	E4F	E4F transcription factor 1
92	FOXP1	1337.09	12CC4|HSPC215|MFH|QRF1|hFKH1B	forkhead box P1
93	TFCP2	1319.06	LBP1C|LSF|LSF1D|SEF|TFCP2C	transcription factor CP2
94	CREB3	1311.83	LUMAN|LZIP|sLZIP	cAMP responsive element binding protein 3
95	ZNF394	1305.31	ZKSCAN14|ZSCAN46	zinc finger protein 394
96	MLXIP	1295.72	MIR|MONDOA|bHLHe36	MLX interacting protein
97	ZNF276	1281.88	CENP-Z|CENPZ|ZADT|ZFP276|ZNF477	zinc finger protein 276
98	HIF1A	1274.43	HIF-1-alpha|HIF-1A|HIF-1alpha|HIF1|HIF1-ALPHA|MOP1|PASD8|bHLHe78	hypoxia inducible factor 1 subunit alpha
99	RUNX1	1261.63	AML1|AML1-EVI-1|AMLCR1|CBF2alpha|CBFA2|EVI-1|PEBP2aB|PEBP2alpha	runt related transcription factor 1
100	IRF4	1259.37	LSIRF|MUM1|NF-EM5|SHEP8	interferon regulatory factor 4
101	NFX1	1246.57	NFX2|TEG-42|Tex42	nuclear transcription factor, X-box binding 1
102	MYCL	1241.96	L-Myc|LMYC|MYCL1|bHLHe38	MYCL proto-oncogene, bHLH transcription factor
103	RELB	1238.77	I-REL|IMD53|IREL|REL-B	RELB proto-oncogene, NF-kB subunit
104	GTF2B	1230.91	TF2B|TFIIB	general transcription factor IIB
105	CUX2	1222.73	CDP2|CUTL2|EIEE67	cut like homeobox 2
106	KAT7	1219.9	HBO1|HBOA|MYST2|ZC2HC7	lysine acetyltransferase 7
107	THYN1	1209.59	HSPC144|MDS012|MY105|THY28|THY28KD	thymocyte nuclear protein 1
108	UBP1	1202.42	LBP-1B|LBP-1a|LBP1A|LBP1B	upstream binding protein 1
109	SAFB2	1197.53	-	scaffold attachment factor B2
110	HSF1	1189.49	HSTF1	heat shock transcription factor 1
111	NFYC	1149.66	CBF-C|CBFC|H1TF2A|HAP5|HSM|NF-YC	nuclear transcription factor Y subunit gamma
112	ZNF644	1100.08	BM-005|MYP21|NatF|ZEP-2	zinc finger protein 644
113	ZBTB33	1087.26	ZNF-kaiso|ZNF348	zinc finger and BTB domain containing 33
114	ZEB1	1081.13	AREB6|BZP|DELTAEF1|FECD6|NIL2A|PPCD3|TCF8|ZFHEP|ZFHX1A	zinc finger E-box binding homeobox 1
115	LCOR	1080.89	C10orf12|MLR2	ligand dependent nuclear receptor corepressor
116	SP3	1080.34	SPR2	Sp3 transcription factor
117	VEZF1	1078.09	DB1|ZNF161	vascular endothelial zinc finger 1
118	SREBF2	1072.38	SREBP-2|SREBP2|bHLHd2	sterol regulatory element binding transcription factor 2
119	KLF13	1063.79	BTEB3|FKLF2|NSLP1|RFLAT-1|RFLAT1	Kruppel like factor 13
120	ZNF263	1047.06	FPM315|ZKSCAN12|ZSCAN44	zinc finger protein 263
121	ZBTB48	1044.12	HKR3|TZAP|ZNF855|pp9964	zinc finger and BTB domain containing 48
122	BAZ2B	1032.66	WALp4	bromodomain adjacent to zinc finger domain 2B
123	FLI1	1017.44	BDPLT21|EWSR2|SIC-1	Fli-1 proto-oncogene, ETS transcription factor
124	SETBP1	1007.2	MRD29|SEB	SET binding protein 1
125	ASH1L	999.885	ASH1|ASH1L1|KMT2H|MRD52	ASH1 like histone lysine methyltransferase
126	ZNF267	996.309	HZF2	zinc finger protein 267
127	HIVEP3	984.353	KBP-1|KBP1|KRC|SHN3|Schnurri-3|ZAS3|ZNF40C	human immunodeficiency virus type I enhancer binding protein 3
128	SATB1	979.214	-	SATB homeobox 1
129	RREB1	978.01	FINB|HNT|LZ321|RREB-1|Zep-1	ras responsive element binding protein 1
130	HBP1	977.735	-	HMG-box transcription factor 1
131	MBD2	969.325	DMTase|NY-CO-41	methyl-CpG binding domain protein 2
132	SMAD3	957.03	HSPC193|HsT17436|JV15-2|LDS1C|LDS3|MADH3	SMAD family member 3
133	ADNP	956.971	ADNP1|HVDAS|MRD28	activity dependent neuroprotector homeobox
134	AKAP8	955.782	AKAP 95|AKAP-8|AKAP-95|AKAP95	A-kinase anchoring protein 8
135	ZNF775	950.002	-	zinc finger protein 775
136	DNTTIP1	945.672	C20orf167|Tdif1|dJ447F3.4	deoxynucleotidyltransferase terminal interacting protein 1
137	BPTF	940.428	FAC1|FALZ|NEDDFL|NURF301	bromodomain PHD finger transcription factor
138	PIN1	938.414	DOD|UBL5	peptidylprolyl cis/trans isomerase, NIMA-interacting 1
139	TCF12	933.901	CRS3|HEB|HTF4|HsT17266|TCF-12|bHLHb20|p64	transcription factor 12
140	ZNF296	922.589	ZFP296|ZNF342	zinc finger protein 296
141	KMT2A	907.308	ALL-1|CXXC7|HRX|HTRX1|MLL|MLL1|MLL1A|TRX1|WDSTS	lysine methyltransferase 2A
142	ZNF292	902.077	Nbla00365|ZFP292|ZN-16|Zn-15|bA393I2.3	zinc finger protein 292
143	CREBZF	887.511	SMILE|ZF	CREB/ATF bZIP transcription factor
144	MTF2	886.59	M96|PCL2|TDRD19A|dJ976O13.2	metal response element binding transcription factor 2
145	NFYA	881.987	CBF-A|CBF-B|HAP2|NF-YA	nuclear transcription factor Y subunit alpha
146	TGIF2	881.302	-	TGFB induced factor homeobox 2
147	PA2G4	879.155	EBP1|HG4-1|p38-2G4	proliferation-associated 2G4
148	HINFP	873.153	HiNF-P|MIZF|ZNF743	histone H4 transcription factor
149	TOPORS	872.714	LUN|P53BP3|RP31|TP53BPL	TOP1 binding arginine/serine rich protein
150	ARNT	865.754	HIF-1-beta|HIF-1beta|HIF1-beta|HIF1B|HIF1BETA|TANGO|bHLHe2	aryl hydrocarbon receptor nuclear translocator
151	TFE3	863.053	RCCP2|RCCX1|TFEA|bHLHe33	transcription factor binding to IGHM enhancer 3
152	ZXDC	855.735	ZXDL	ZXD family zinc finger C
153	GLYR1	840.792	BM045|HIBDL|N-PAC|NP60	glyoxylate reductase 1 homolog
154	PRDM2	838.17	HUMHOXY1|KMT8|KMT8A|MTB-ZF|RIZ|RIZ1|RIZ2	PR/SET domain 2
155	ZBTB7A	836.633	FBI-1|FBI1|LRF|TIP21|ZBTB7|ZNF857A|pokemon	zinc finger and BTB domain containing 7A
156	ATF6	830.483	ACHM7|ATF6A	activating transcription factor 6
157	HES6	822.438	C-HAIRY1|HES-6|bHLHb41|bHLHc23	hes family bHLH transcription factor 6
158	TCF3	811.49	AGM8|E2A|E47|ITF1|TCF-3|VDIR|bHLHb21|p75	transcription factor 3
159	ZNF608	809.808	NY-REN-36	zinc finger protein 608
160	MGA	801.866	MAD5|MXD5	MAX dimerization protein MGA
161	ZNF148	795.445	BERF-1|BFCOL1|GDACCF|HT-BETA|ZBP-89|ZFP148|pHZ-52	zinc finger protein 148
162	ZNF770	792.683	PRO1914	zinc finger protein 770
163	GATAD2A	784.398	p66alpha	GATA zinc finger domain containing 2A
164	ZNF24	780.902	KOX17|RSG-A|ZNF191|ZSCAN3|Zfp191	zinc finger protein 24
165	CREB1	778.836	CREB|CREB-1	cAMP responsive element binding protein 1
166	ZNF76	773.35	D6S229E|ZNF523|Zfp523	zinc finger protein 76
167	NR4A2	772.026	HZF-3|NOT|NURR1|RNR1|TINUR	nuclear receptor subfamily 4 group A member 2
168	KDM2B	771.81	CXXC2|FBXL10|Fbl10|JHDM1B|PCCX2	lysine demethylase 2B
169	FOXN3	764.626	C14orf116|CHES1|PRO1635	forkhead box N3
170	GTF2I	761.71	BAP135|BTKAP1|DIWS|GTFII-I|IB291|SPIN|TFII-I|WBS|WBSCR6	general transcription factor IIi
171	ARID2	760.243	BAF200|CSS6|p200	AT-rich interaction domain 2
172	ZBED5	752.175	Buster1	zinc finger BED-type containing 5
173	ZNF317	745.11	-	zinc finger protein 317
174	YBX1	744.042	BP-8|CBF-A|CSDA2|CSDB|DBPB|EFI-A|MDR-NF1|NSEP-1|NSEP1|YB-1|YB1	Y-box binding protein 1
175	ZNF281	738.262	ZBP-99|ZNP-99	zinc finger protein 281
176	SOX4	734.42	EVI16	SRY-box 4
177	USF2	724.578	FIP|bHLHb12	upstream transcription factor 2, c-fos interacting
178	SREBF1	719.161	SREBP1|bHLHd1	sterol regulatory element binding transcription factor 1
179	CHCHD3	717.19	MICOS19|MINOS3|Mic19|PPP1R22	coiled-coil-helix-coiled-coil-helix domain containing 3
180	HMG20B	713.56	BRAF25|BRAF35|HMGX2|HMGXB2|PP7706|SMARCE1r|SOXL|pp8857	high mobility group 20B
181	ATF2	712.209	CRE-BP1|CREB-2|CREB2|HB16|TREB7	activating transcription factor 2
182	IRF2	709.629	IRF-2	interferon regulatory factor 2
183	STAT5A	709.129	MGF|STAT5	signal transducer and activator of transcription 5A
184	ZBTB17	701.943	MIZ-1|ZNF151|ZNF60|pHZ-67	zinc finger and BTB domain containing 17
185	ZBTB40	698.029	ZNF923	zinc finger and BTB domain containing 40
186	THAP7	690.228	-	THAP domain containing 7
187	ZNF408	676.183	EVR6|RP72	zinc finger protein 408
188	ZNF33B	673.919	KOX2|KOX31|ZNF11B	zinc finger protein 33B
189	RLF	672.131	ZN-15L|ZNF292L	rearranged L-myc fusion
190	HMG20A	671.408	HMGX1|HMGXB1	high mobility group 20A
191	ZNF326	670.361	ZAN75|ZIRD|Zfp326|dJ871E2.1	zinc finger protein 326
192	SNAPC5	664.731	SNAP19	small nuclear RNA activating complex polypeptide 5
193	ETV3	658.019	METS|PE-1|PE1	ETS variant 3
194	POGK	646.407	BASS2|KRBOX2|LST003	pogo transposable element derived with KRAB domain
195	ZNF675	645.883	TBZF|TIZ	zinc finger protein 675
196	ZNF451	643.033	COASTER|dJ417I1.1	zinc finger protein 451
197	ZBTB1	641.568	ZNF909	zinc finger and BTB domain containing 1
198	NFATC3	639.891	NFAT4|NFATX	nuclear factor of activated T cells 3
199	KCMF1	638.055	DEBT91|FIGC|PCMF|ZZZ1	potassium channel modulatory factor 1
200	ZNF414	635.762	ZFP414	zinc finger protein 414
201	ZNF574	635.086	FP972	zinc finger protein 574
202	KDM2A	633.335	CXXC8|FBL11|FBL7|FBXL11|JHDM1A|LILINA	lysine demethylase 2A
203	PHF1	629.728	MTF2L2|PCL1|PHF2|TDRD19C|hPHF1	PHD finger protein 1
204	ZNF513	629.06	HMFT0656|RP58	zinc finger protein 513
205	HIVEP1	628.409	CIRIP|CRYBP1|GAAP|MBP-1|PRDII-BF1|Schnurri-1|ZAS1|ZNF40|ZNF40A	human immunodeficiency virus type I enhancer binding protein 1
206	MAFG	628.027	hMAF	MAF bZIP transcription factor G
207	ZNF692	619.381	AREBP|Zfp692	zinc finger protein 692
208	ZNF800	619.381	-	zinc finger protein 800
209	RXRB	617.376	DAUDI6|H-2RIIBP|NR2B2|RCoR-1	retinoid X receptor beta
210	KLF12	617.376	AP-2rep|AP2REP|HSPC122	Kruppel like factor 12
211	MBD4	616.014	MED1	methyl-CpG binding domain 4, DNA glycosylase
212	ZNF672	615.632	-	zinc finger protein 672
213	PHF20	613.506	C20orf104|GLEA2|HCA58|NZF|TDRD20A|TZP	PHD finger protein 20
214	YY1	611.5	DELTA|GADEVS|INO80S|NF-E1|UCRBP|YIN-YANG-1	YY1 transcription factor
215	ZNF7	607.7	HF.16|KOX4|zf30	zinc finger protein 7
216	ZNF274	603.598	HFB101|ZF2|ZKSCAN19|ZSCAN51	zinc finger protein 274
217	ZNF384	600.718	CAGH1|CAGH1A|CIZ|ERDA2|NMP4|NP|TNRC1	zinc finger protein 384
218	MBD3	600.441	-	methyl-CpG binding domain protein 3
219	ZNF506	596.569	-	zinc finger protein 506
220	ZNF212	593.94	C2H2-150|ZNF182|ZNFC150	zinc finger protein 212
221	SRF	589.219	MCM1	serum response factor
222	ZHX3	588.298	TIX1	zinc fingers and homeoboxes 3
223	NFE2L1	584.569	LCR-F1|NRF1|TCF11	nuclear factor, erythroid 2 like 1
224	ZNF143	582.578	SBF|STAF|pHZ-1	zinc finger protein 143
225	ARNTL	580.512	BMAL1|BMAL1c|JAP3|MOP3|PASD3|TIC|bHLHe5	aryl hydrocarbon receptor nuclear translocator like
226	PATZ1	579.479	MAZR|PATZ|RIAZ|ZBTB19|ZNF278|ZSG|dJ400N23	POZ/BTB and AT hook containing zinc finger 1
227	MEF2A	578.171	ADCAD1|RSRFC4|RSRFC9|mef2	myocyte enhancer factor 2A
228	ZNF710	574.221	-	zinc finger protein 710
229	MTF1	573.222	MTF-1|ZRF	metal regulatory transcription factor 1
230	NFE2L2	572.863	HEBP1|IMDDHH|NRF2	nuclear factor, erythroid 2 like 2
231	TFDP1	572.863	DILC|DP1|DRTF1|Dp-1	transcription factor Dp-1
232	ELF2	570.725	EU32|NERF|NERF-1A|NERF-1B|NERF-1a,b|NERF-2	E74 like ETS transcription factor 2
233	HMBOX1	569.851	HNF1LA|HOT1|PBHNF	homeobox containing 1
234	ZNF83	565.481	HPF1|ZNF816B	zinc finger protein 83
235	SP1	560.679	-	Sp1 transcription factor
236	THAP11	554.993	CTG-B43a|CTG-B45d|HRIHFB2206|RONIN	THAP domain containing 11
237	SGSM2	554.253	RUTBC1	small G protein signaling modulator 2
238	ZNF609	553.655	-	zinc finger protein 609
239	CAMTA2	552.594	-	calmodulin binding transcription activator 2
240	NR2C2	548.001	TAK1|TR4	nuclear receptor subfamily 2 group C member 2
241	ZNF789	547.25	-	zinc finger protein 789
242	ZNF341	544.801	HIES3	zinc finger protein 341
243	L3MBTL3	542.865	MBT-1|MBT1	L3MBTL histone methyl-lysine binding protein 3
244	ZNF652	540.148	-	zinc finger protein 652
245	MXD1	537.798	BHLHC58|MAD|MAD1	MAX dimerization protein 1
246	ZNF236	531.357	ZNF236A|ZNF236B	zinc finger protein 236
247	ZBTB2	531.038	ZNF437	zinc finger and BTB domain containing 2
248	KLF4	530.52	EZF|GKLF	Kruppel like factor 4
249	HMGN3	529.898	PNAS-24|PNAS-25|TRIP7	high mobility group nucleosomal binding domain 3
250	ZNF559	527.898	NBLA00121	zinc finger protein 559
251	ELF4	527.064	ELFR|MEF	E74 like ETS transcription factor 4
252	REL	522.77	C-Rel	REL proto-oncogene, NF-kB subunit
253	ZSCAN18	520.601	ZNF447	zinc finger and SCAN domain containing 18
254	STAT5B	518.535	STAT5	signal transducer and activator of transcription 5B
255	EEA1	517.972	MST105|MSTP105|ZFYVE2	early endosome antigen 1
256	MTERF4	517.41	MTERFD2	mitochondrial transcription termination factor 4
257	KCNIP3	517.402	CSEN|DREAM|KCHIP3	potassium voltage-gated channel interacting protein 3
258	ZNF614	513.597	-	zinc finger protein 614
259	ZNF16	512.767	HZF1|KOX9	zinc finger protein 16
260	FOXJ3	507.48	-	forkhead box J3
261	MTERF2	505.107	MTERFD3|mTERFL	mitochondrial transcription termination factor 2
262	IRF9	501.407	IRF-9|ISGF3|ISGF3G|p48	interferon regulatory factor 9
263	ZNF251	498.352	-	zinc finger protein 251
264	ZFP30	498.24	ZNF745	ZFP30 zinc finger protein
265	ZNF518A	497.002	ZNF518	zinc finger protein 518A
266	ZNF175	495.774	OTK18	zinc finger protein 175
267	ZNF131	494.719	ZBTB35|pHZ-10	zinc finger protein 131
268	ZNF142	488.374	HA4654|pHZ-49	zinc finger protein 142
269	ZNF134	487.141	pHZ-15	zinc finger protein 134
270	ZNF22	485.481	HKR-T1|KOX15|ZNF422|Zfp422	zinc finger protein 22
271	ZNF766	480.702	-	zinc finger protein 766
272	PRDM4	478.485	PFM1	PR/SET domain 4
273	ZBTB43	472.836	ZBTB22B|ZNF-X|ZNF297B	zinc finger and BTB domain containing 43
274	MTERF3	472.341	CGI-12|MTERFD1	mitochondrial transcription termination factor 3
275	ZFX	472.143	ZNF926	zinc finger protein X-linked
276	PBX3	464.97	-	PBX homeobox 3
277	SCMH1	454.069	Scml3	Scm polycomb group protein homolog 1
278	ZNF680	453.883	-	zinc finger protein 680
279	GATAD2B	452.962	MRD18|P66beta|p68	GATA zinc finger domain containing 2B
280	ZNF426	449.328	K-RBP	zinc finger protein 426
281	ZNF253	448.364	BMZF-1|BMZF1|ZNF411	zinc finger protein 253
282	ZNF33A	444.408	KOX2|KOX31|KOX5|NF11A|ZNF11|ZNF11A|ZNF33|ZZAPK	zinc finger protein 33A
283	NR2C1	443.334	TR2	nuclear receptor subfamily 2 group C member 1
284	TTF1	441.238	TTF-1|TTF-I	transcription termination factor 1
285	IKZF2	439.752	ANF1A2|HELIOS|ZNF1A2|ZNFN1A2	IKAROS family zinc finger 2
286	ZNF445	438.373	ZKSCAN15|ZNF168|ZSCAN47	zinc finger protein 445
287	ZNF37A	430.453	KOX21|ZNF37	zinc finger protein 37A
288	ZNF146	426.711	OZF	zinc finger protein 146
289	ZNF101	425.027	HZF12	zinc finger protein 101
290	ZBTB11	423.157	ZNF-U69274|ZNF913	zinc finger and BTB domain containing 11
291	MAFF	423.018	U-MAF|hMafF	MAF bZIP transcription factor F
292	ZBTB18	418.34	C2H2-171|MRD22|RP58|TAZ-1|ZNF238	zinc finger and BTB domain containing 18
293	THAP4	417.349	CGI-36|PP238	THAP domain containing 4
294	ZNF696	416.52	-	zinc finger protein 696
295	FOXJ2	414.351	FHX	forkhead box J2
296	PURA	412.204	MRD31|PUR-ALPHA|PUR1|PURALPHA	purine rich element binding protein A
297	TFDP2	409.721	DP2	transcription factor Dp-2
298	TMF1	405.945	ARA160|TMF	TATA element modulatory factor 1
299	ZNF107	403.79	Y8|ZFD25|ZNF588|smap-7	zinc finger protein 107
300	ZNF616	403.432	-	zinc finger protein 616
301	ZZZ3	401.469	ATAC1	zinc finger ZZ-type containing 3
302	CREM	401.168	CREM-2|ICER|hCREM-2	cAMP responsive element modulator
303	ZBTB24	399.323	BIF1|ICF2|PATZ2|ZNF450	zinc finger and BTB domain containing 24
304	POU2F1	399.215	OCT1|OTF1|oct-1B	POU class 2 homeobox 1
305	ZNF12	399.095	GIOT-3|HZF11|KOX3|ZNF325	zinc finger protein 12
306	CEBPZ	398.266	CBF|CBF2|HSP-CBF|NOC1	CCAAT enhancer binding protein zeta
307	REXO4	396.606	REX4|XPMC2|XPMC2H	REX4 homolog, 3'-5' exonuclease
308	ZNF154	393.844	pHZ-92	zinc finger protein 154
309	CEBPG	392.882	GPE1BP|IG/EBP-1	CCAAT enhancer binding protein gamma
310	ZNF217	392.179	ZABC1	zinc finger protein 217
311	MYB	390.62	Cmyb|c-myb|c-myb_CDS|efg	MYB proto-oncogene, transcription factor
312	ZKSCAN1	387.596	KOX18|PHZ-37|ZNF139|ZNF36|ZSCAN33	zinc finger with KRAB and SCAN domains 1
313	ZNF688	385.436	-	zinc finger protein 688
314	PHF21A	384.779	BHC80|BM-006	PHD finger protein 21A
315	ZHX1	382.231	-	zinc fingers and homeoboxes 1
316	KLF2	379.089	LKLF	Kruppel like factor 2
317	ZNF512	377.249	-	zinc finger protein 512
318	ZNF266	376.781	HZF1	zinc finger protein 266
319	USF3	373.429	KIAA2018	upstream transcription factor family member 3
320	ZNF256	373.2	BMZF-3|BMZF3	zinc finger protein 256
321	TGIF1	371.413	HPE4|TGIF	TGFB induced factor homeobox 1
322	XPA	370.578	XP1|XPAC	XPA, DNA damage recognition and repair factor
323	ZBED4	368.193	-	zinc finger BED-type containing 4
324	ZNF623	367.12	-	zinc finger protein 623
325	ZNF667	366.28	MIPU1	zinc finger protein 667
326	ZNF711	365.907	CMPX1|MRX97|ZNF4|ZNF5|ZNF6|Zfp711|dJ75N13.1	zinc finger protein 711
327	RBPJ	365.788	AOS3|CBF1|IGKJRB|IGKJRB1|KBF2|RBP-J|RBPJK|RBPSUH|SUH|csl	recombination signal binding protein for immunoglobulin kappa J region
328	ZNF746	365.66	PARIS	zinc finger protein 746
329	SMAD4	362.712	DPC4|JIP|MADH4|MYHRS	SMAD family member 4
330	ZNF581	361.752	HSPC189	zinc finger protein 581
331	MYSM1	360.964	2A-DUB|2ADUB|BMFS4	Myb like, SWIRM and MPN domains 1
332	NRF1	352.611	ALPHA-PAL	nuclear respiratory factor 1
333	ZNF687	352.224	PDB6	zinc finger protein 687
334	ZSCAN29	350.426	ZNF690|Zfp690	zinc finger and SCAN domain containing 29
335	ZNF487	348.463	KRBO1|ZNF487P	zinc finger protein 487
336	ZBTB34	346.724	ZNF918	zinc finger and BTB domain containing 34
337	PURB	345.732	PURBETA	purine rich element binding protein B
338	ZNF830	343.525	CCDC16|OMCG1	zinc finger protein 830
339	MYBL2	341.912	B-MYB|BMYB	MYB proto-oncogene like 2
340	ZNF184	341.563	kr-ZNF3	zinc finger protein 184
341	L3MBTL1	340.185	H-L(3)MBT|L3MBTL|ZC2HC3|dJ138B7.3	L3MBTL histone methyl-lysine binding protein 1
342	ZFY	339.654	ZNF911	zinc finger protein Y-linked
343	SMAD5	339.356	DWFC|JV5-1|MADH5	SMAD family member 5
344	PLAGL2	339.21	ZNF900	PLAG1 like zinc finger 2
345	TBP	337.771	GTF2D|GTF2D1|HDL4|SCA17|TFIID	TATA-box binding protein
346	TP53	337.771	BCC7|BMFS5|LFS1|P53|TRP53	tumor protein p53
347	PLSCR1	337.366	MMTRA1B	phospholipid scramblase 1
348	ZNF431	335.618	-	zinc finger protein 431
349	ZNF346	333.843	JAZ|Zfp346	zinc finger protein 346
350	ZNF641	332.122	-	zinc finger protein 641
351	ZNF430	331.696	-	zinc finger protein 430
352	GMEB1	330.516	P96PIF|PIF96	glucocorticoid modulatory element binding protein 1
353	SNAPC4	330.451	PTFalpha|SNAP190	small nuclear RNA activating complex polypeptide 4
354	CAMTA1	326.868	CANPMR	calmodulin binding transcription activator 1
355	ZNF224	325.912	BMZF-2|BMZF2|KOX22|ZNF233|ZNF255|ZNF27	zinc finger protein 224
356	POU2F2	325.129	OCT2|OTF2|Oct-2	POU class 2 homeobox 2
357	ZNF324	322.942	ZF5128|ZNF324A	zinc finger protein 324
358	PPARA	322.035	NR1C1|PPAR|PPARalpha|hPPAR	peroxisome proliferator activated receptor alpha
359	ZNF791	320.9	-	zinc finger protein 791
360	ZNF75A	319.416	-	zinc finger protein 75a
361	EGR1	318.137	AT225|G0S30|KROX-24|NGFI-A|TIS8|ZIF-268|ZNF225	early growth response 1
362	USF1	317.052	FCHL|FCHL1|HYPLIP1|MLTF|MLTFI|UEF|bHLHb11	upstream transcription factor 1
363	ZGPAT	315.089	GPATC6|GPATCH6|KIAA1847|ZC3H9|ZC3HDC9|ZIP	zinc finger CCCH-type and G-patch domain containing
364	CSRNP2	314.641	C12orf2|C12orf22|FAM130A1|PPP1R72|TAIP-12	cysteine and serine rich nuclear protein 2
365	ZKSCAN5	313.943	ZFP-95|ZFP95|ZNF914|ZSCAN37	zinc finger with KRAB and SCAN domains 5
366	MZF1	313.26	MZF-1|MZF1B|ZFP98|ZNF42|ZSCAN6	myeloid zinc finger 1
367	ZNF331	312.374	RITA|ZNF361|ZNF463	zinc finger protein 331
368	DBP	309.55	DABP|taxREB302	D-box binding PAR bZIP transcription factor
369	ZNF708	307.236	KOX8|ZNF15|ZNF15L1	zinc finger protein 708
370	ZNF3	306.783	A8-51|HF.12|KOX25|PP838|Zfp113	zinc finger protein 3
371	NFIL3	306.167	E4BP4|IL3BP1|NF-IL3A|NFIL3A	nuclear factor, interleukin 3 regulated
372	EBF4	305.75	COE4|O/E-4	EBF family member 4
373	ZNF318	302.651	HRIHFB2436|TZF|ZFP318	zinc finger protein 318
374	ZBTB20	299.979	DPZF|HOF|ODA-8S|PRIMS|ZNF288	zinc finger and BTB domain containing 20
375	ZNF736	299.889	-	zinc finger protein 736
376	ZNF34	299.889	KOX32	zinc finger protein 34
377	ZNF528	299.783	-	zinc finger protein 528
378	CHAMP1	299.684	C13orf8|CAMP|CHAMP|MRD40|ZNF828	chromosome alignment maintaining phosphoprotein 1
379	SETDB1	298.419	ESET|H3-K9-HMTase4|KG1T|KMT1E|TDRD21	SET domain bifurcated histone lysine methyltransferase 1
380	ZNF618	298.044	FP13169|NEDD10	zinc finger protein 618
381	ZNF432	298.035	-	zinc finger protein 432
382	ZBTB41	296.454	FRBZ1|ZNF924	zinc finger and BTB domain containing 41
383	NAIF1	295.421	C9orf90|bA379C10.2	nuclear apoptosis inducing factor 1
384	SNAI3	294.609	SMUC|SNAIL3|ZNF293|Zfp293	snail family transcriptional repressor 3
385	NFYB	293.204	CBF-A|CBF-B|HAP3|NF-YB	nuclear transcription factor Y subunit beta
386	MBNL2	291.531	MBLL|MBLL39|PRO2032	muscleblind like splicing regulator 2
387	PRMT3	291.294	HRMT1L3	protein arginine methyltransferase 3
388	MECP2	291.043	AUTSX3|MRX16|MRX79|MRXS13|MRXSL|PPMX|RS|RTS|RTT	methyl-CpG binding protein 2
389	ZNF44	290.402	GIOT-2|KOX7|ZNF|ZNF504|ZNF55|ZNF58	zinc finger protein 44
390	RBAK	288.428	ZNF769	RB associated KRAB zinc finger
391	NFATC1	288.367	NF-ATC|NF-ATc1.2|NFAT2|NFATc	nuclear factor of activated T cells 1
392	ZNF480	287.913	-	zinc finger protein 480
393	ZNF460	287.913	HZF8|ZNF272	zinc finger protein 460
394	IKZF5	287.547	PEGASUS|ZNFN1A5	IKAROS family zinc finger 5
395	ESRRA	287.157	ERR1|ERRa|ERRalpha|ESRL1|NR3B1	estrogen related receptor alpha
396	RFX3	284.885	-	regulatory factor X3
397	ZBTB10	283.562	RINZF	zinc finger and BTB domain containing 10
398	ZNF232	283.177	ZSCAN11	zinc finger protein 232
399	ZBTB22	282.105	BING1|ZBTB22A|ZNF297|ZNF297A|fru|fruitless	zinc finger and BTB domain containing 22
400	ZNF280D	280.8	SUHW4|ZNF634	zinc finger protein 280D
401	ELK3	278.718	ERP|NET|SAP-2|SAP2	ETS transcription factor ELK3
402	SNAI1	277.861	SLUGH2|SNA|SNAH|SNAIL|SNAIL1|dJ710H13.1	snail family transcriptional repressor 1
403	LCORL	277.485	MLR1	ligand dependent nuclear receptor corepressor like
404	ZBTB49	277.059	ZNF509	zinc finger and BTB domain containing 49
405	FOXK1	276.828	FOXK1L	forkhead box K1
406	ZNF280B	275.311	5'OY11.1|D87009.C22.3|SUHW2|ZNF279|ZNF632	zinc finger protein 280B
407	ZNF597	275.019	HIT-4	zinc finger protein 597
408	ZNF226	275.019	-	zinc finger protein 226
409	CIC	274.803	MRD45	capicua transcriptional repressor
410	ZNF347	274.437	ZNF1111	zinc finger protein 347
411	ZNF555	274.355	-	zinc finger protein 555
412	ZNF350	272.884	ZBRK1|ZFQR	zinc finger protein 350
413	CC2D1A	271.663	FREUD-1|Freud-1/Aki1|MRT3	coiled-coil and C2 domain containing 1A
414	GMEB2	270.509	GMEB-2|P79PIF|PIF79	glucocorticoid modulatory element binding protein 2
415	ZNF500	270.489	ZKSCAN18|ZSCAN50	zinc finger protein 500
416	MYNN	270.086	OSZF|SBBIZ1|ZBTB31|ZNF902	myoneurin
417	ZSCAN25	269.659	ZNF498	zinc finger and SCAN domain containing 25
418	ZNF841	269.659	-	zinc finger protein 841
419	ZNF689	269.193	TIPUH1	zinc finger protein 689
420	FOXN2	268.362	HTLF	forkhead box N2
421	ZNF691	267.973	Zfp691	zinc finger protein 691
422	PKNOX1	266.498	PREP1|pkonx1c	PBX/knotted 1 homeobox 1
423	MTERF1	266.111	MTERF	mitochondrial transcription termination factor 1
424	ZNF516	266.069	HsT287	zinc finger protein 516
425	ZNF562	262.387	-	zinc finger protein 562
426	TBPL1	261.327	MGC:8389|MGC:9620|STUD|TLF|TLP|TRF2	TATA-box binding protein like 1
427	ZFP90	260.848	FIK|NK10|ZNF756|zfp-90	ZFP90 zinc finger protein
428	ZNF79	260.301	pT7	zinc finger protein 79
429	ZNF823	258.873	HSZFP36	zinc finger protein 823
430	ZSCAN22	258.369	HKR2|ZNF50	zinc finger and SCAN domain containing 22
431	ZNF740	256.957	Zfp740	zinc finger protein 740
432	KLF11	256.554	FKLF|FKLF1|MODY7|TIEG2|Tieg3	Kruppel like factor 11
433	BACH1	255.481	BACH-1|BTBD24	BTB domain and CNC homolog 1
434	ZNF586	255.136	-	zinc finger protein 586
435	ZNF407	255.001	-	zinc finger protein 407
436	TERF2	253.065	TRBF2|TRF2	telomeric repeat binding factor 2
437	ZKSCAN8	252.82	LD5-1|ZNF192|ZSCAN40	zinc finger with KRAB and SCAN domains 8
438	TERF1	252.587	PIN2|TRBF1|TRF|TRF1|hTRF1-AS|t-TRF1	telomeric repeat binding factor 1
439	ETS2	252.136	ETS2IT1	ETS proto-oncogene 2, transcription factor
440	TRPS1	251.595	GC79|LGCR	transcriptional repressor GATA binding 1
441	ZBTB25	251.587	C14orf51|KUP|ZNF46	zinc finger and BTB domain containing 25
442	ZNF589	248.692	SZF1	zinc finger protein 589
443	ZNF26	247.905	HEL-179|KOX20	zinc finger protein 26
444	TCF20	246.893	AR1|SPBP|TCF-20	transcription factor 20
445	ZNF136	246.872	pHZ-20	zinc finger protein 136
446	ZNF92	246.757	HEL-203|HPF12|HTF12|TF12	zinc finger protein 92
447	KIN	246.378	BTCD|KIN17|Rts2	Kin17 DNA and RNA binding protein
448	HOMEZ	244.496	KIAA1443	homeobox and leucine zipper encoding
449	FOSL2	243.854	FRA2	FOS like 2, AP-1 transcription factor subunit
450	ZFP91	243.673	DMS-8|DSM-8|FKSG11|PZF|ZFP-91|ZNF757	ZFP91 zinc finger protein
451	ATMIN	243.541	ASCIZ|ZNF822	ATM interactor
452	ZNF606	242.973	ZNF328	zinc finger protein 606
453	ZNF624	242.954	-	zinc finger protein 624
454	SPI1	240.619	OF|PU.1|SFPI1|SPI-1|SPI-A	Spi-1 proto-oncogene
455	ATF1	240.619	EWS-ATF1|FUS/ATF-1|TREB36	activating transcription factor 1
456	ZNF45	240.487	KOX5|ZNF13	zinc finger protein 45
457	NR1D2	239.642	BD73|EAR-1R|REVERBB|REVERBbeta|RVR	nuclear receptor subfamily 1 group D member 2
458	ZNF213	239.37	CR53|ZKSCAN21|ZSCAN53	zinc finger protein 213
459	ZNF598	238.021	HEL2	zinc finger protein 598
460	ZBTB21	238.021	ZNF295	zinc finger and BTB domain containing 21
461	THAP3	232.636	-	THAP domain containing 3
462	ZNF518B	232.005	-	zinc finger protein 518B
463	SNAPC2	231.654	PTFDELTA|SNAP45	small nuclear RNA activating complex polypeptide 2
464	ZNF429	231.492	-	zinc finger protein 429
465	NFAT5	230.737	NF-AT5|NFATL1|NFATZ|OREBP|TONEBP	nuclear factor of activated T cells 5
466	ZNF18	228.989	HDSG1|KOX11|ZKSCAN6|ZNF535|ZSCAN38|Zfp535	zinc finger protein 18
467	JRKL	226.921	HHMJG	JRK like
468	ZNF425	226.214	-	zinc finger protein 425
469	ZNF580	226.214	-	zinc finger protein 580
470	ZNF354A	223.719	EZNF|HEL104|HKL1|KID-1|KID1|TCF17	zinc finger protein 354A
471	AEBP2	223.195	-	AE binding protein 2
472	KMT2B	223.195	CXXC10|DYT28|HRX2|MLL1B|MLL2|MLL4|TRX2|WBP-7|WBP7	lysine methyltransferase 2B
473	CARF	222.82	ALS2CR8|NYD-SP24	calcium responsive transcription factor
474	ZNF362	221.535	RN|lin-29	zinc finger protein 362
475	ZNF534	219.375	KRBO3	zinc finger protein 534
476	ZNF613	218.983	-	zinc finger protein 613
477	CENPT	217.95	C16orf56|CENP-T	centromere protein T
478	ZNF568	217.627	ZFP568	zinc finger protein 568
479	SP2	215.879	-	Sp2 transcription factor
480	CREBL2	214.69	-	cAMP responsive element binding protein like 2
481	ZBTB44	212.671	BTBD15|HSPC063|ZNF851	zinc finger and BTB domain containing 44
482	NR4A3	212.543	CHN|CSMF|MINOR|NOR1|TEC	nuclear receptor subfamily 4 group A member 3
483	SP140	212.022	LYSP100|LYSP100-A|LYSP100-B	SP140 nuclear body protein
484	AHDC1	211.753	MRD25	AT-hook DNA binding motif containing 1
485	ARID3A	211.068	BRIGHT|DRIL1|DRIL3|E2FBP1	AT-rich interaction domain 3A
486	ZNF121	210.953	D19S204|ZHC32|ZNF20	zinc finger protein 121
487	NFATC2	210.749	NFAT1|NFATP	nuclear factor of activated T cells 2
488	RARA	209.687	NR1B1|RAR	retinoic acid receptor alpha
489	ZFP62	209.655	ZET|ZNF755	ZFP62 zinc finger protein
490	NCOA2	207.248	GRIP1|KAT13C|NCoA-2|SRC2|TIF2|bHLHe75	nuclear receptor coactivator 2
491	ZNF343	205.555	dJ734P14.5	zinc finger protein 343
492	TET3	205.391	hCG_40738	tet methylcytosine dioxygenase 3
493	ZFP82	205.338	ZNF545	ZFP82 zinc finger protein
494	PPARD	204.17	FAAR|NR1C2|NUC1|NUCI|NUCII|PPARB	peroxisome proliferator activated receptor delta
495	ZNF654	203.489	-	zinc finger protein 654
496	ZNF557	203.465	-	zinc finger protein 557
497	ZNF140	203.281	pHZ-39	zinc finger protein 140
498	FIZ1	203.281	ZNF798	FLT3 interacting zinc finger 1
499	PRDM10	202.544	PFM7	PR/SET domain 10
500	ELK1	201.895	-	ETS transcription factor ELK1
501	ZNF277	201.623	NRIF4|ZNF277P	zinc finger protein 277
502	ZSCAN21	201.423	NY-REN-21|ZNF38|Zipro1	zinc finger and SCAN domain containing 21
503	ATF7	200.563	ATFA	activating transcription factor 7
504	ZNF100	199.133	-	zinc finger protein 100
505	ZNF473	198.556	ZFP100|ZN473	zinc finger protein 473
506	ZNF467	197.698	EZI|Zfp467	zinc finger protein 467
507	ZNF202	197.406	ZKSCAN10|ZSCAN42	zinc finger protein 202
508	THAP12	195.47	DAP4|P52rIPK|PRKRIR|THAP0	THAP domain containing 12
509	PLAGL1	194.029	LOT1|ZAC|ZAC1	PLAG1 like zinc finger 1
510	FOXK2	193.221	ILF|ILF-1|ILF1	forkhead box K2
511	ZNF714	192.417	-	zinc finger protein 714
512	ZNF195	191.409	HRF1|ZNFP104	zinc finger protein 195
513	ZNF584	191.074	-	zinc finger protein 584
514	ZNF160	191.012	F11|HKr18|HZF5|KR18	zinc finger protein 160
515	ZNF468	189.028	-	zinc finger protein 468
516	HIVEP2	188.69	HIV-EP2|MBP-2|MIBP1|MRD43|SHN2|ZAS2|ZNF40B	human immunodeficiency virus type I enhancer binding protein 2
517	ZNF674	188.69	MRX92|ZNF673B	zinc finger protein 674
518	RBSN	186.78	Rabenosyn-5|ZFYVE20	rabenosyn, RAB effector
519	ZNF182	186.78	HHZ150|KOX14|ZNF21|Zfp182	zinc finger protein 182
520	KDM5B	182.524	CT31|JARID1B|MRT65|PLU-1|PLU1|PPP1R98|PUT1|RBBP2H1A|RBP2-H1	lysine demethylase 5B
521	FAM200B	182.486	C4orf53	family with sequence similarity 200 member B
522	ZNF646	182.486	-	zinc finger protein 646
523	ZNF780A	181.797	ZNF780	zinc finger protein 780A
524	ZNF567	181.709	-	zinc finger protein 567
525	FOXO3	181.29	AF6q21|FKHRL1|FKHRL1P2|FOXO2|FOXO3A	forkhead box O3
526	ZNF836	180.955	-	zinc finger protein 836
527	ZNF200	180.057	-	zinc finger protein 200
528	PBX2	179.63	G17|HOX12|PBX2MHC	PBX homeobox 2
529	TFEB	179.551	ALPHATFEB|BHLHE35|TCFEB	transcription factor EB
530	ZNF512B	179.528	GM632	zinc finger protein 512B
531	ZNF777	179.266	-	zinc finger protein 777
532	ZSCAN26	178.698	SRE-ZBP|SREZBP|ZNF187	zinc finger and SCAN domain containing 26
533	ZNF629	178.297	ZNF|ZNF65	zinc finger protein 629
534	DEAF1	177.666	MRD24|NUDR|SPN|ZMYND5	DEAF1 transcription factor
535	DDIT3	177.423	AltDDIT3|C/EBPzeta|CEBPZ|CHOP|CHOP-10|CHOP10|GADD153	DNA damage inducible transcript 3
536	ZNF275	174.972	-	zinc finger protein 275
537	ZNF671	174.181	-	zinc finger protein 671
538	LIN54	174.004	CXCDC1|JC8.6|MIP120|TCX1	lin-54 DREAM MuvB core complex component
539	ZNF43	174.004	HTF6|KOX27|ZNF39L1	zinc finger protein 43
540	ZNF573	173.891	-	zinc finger protein 573
541	GZF1	173.214	JLSM|ZBTB23|ZNF336	GDNF inducible zinc finger protein 1
542	ZBTB14	171.911	ZF5|ZFP-161|ZFP-5|ZFP161|ZNF478	zinc finger and BTB domain containing 14
543	ZHX2	171.752	AFR1|RAF	zinc fingers and homeoboxes 2
544	ZNF524	171.242	-	zinc finger protein 524
545	ZNF250	170.796	ZFP647|ZNF647	zinc finger protein 250
546	ZNF383	170.191	HSD17	zinc finger protein 383
547	ZNF621	169.605	-	zinc finger protein 621
548	WIZ	169.557	ZNF803	WIZ zinc finger
549	SP110	169.402	IFI41|IFI75|IPR1|VODI	SP110 nuclear body protein
550	KLF8	167.851	BKLF3|ZNF741	Kruppel like factor 8
551	THAP6	167.724	-	THAP domain containing 6
552	ZNF215	167.604	BAZ-2|BAZ2|ZKSCAN11|ZSCAN43	zinc finger protein 215
553	ZNF334	167.408	-	zinc finger protein 334
554	ELK4	167.336	SAP1	ETS transcription factor ELK4
555	TEF	166.638	-	TEF transcription factor, PAR bZIP family member
556	SKIL	165.944	SNO|SnoA|SnoI|SnoN	SKI like proto-oncogene
557	AEBP1	165.258	ACLP	AE binding protein 1
558	CASZ1	164.505	CAS11|CST|SRG|ZNF693|dJ734G22.1	castor zinc finger 1
559	ZSCAN16	163.925	ZNF392|ZNF435|dJ265C24.3	zinc finger and SCAN domain containing 16
560	ZNF248	163.925	bA162G10.3	zinc finger protein 248
561	THAP5	162.171	-	THAP domain containing 5
562	AHCTF1	161.962	ELYS|MST108|MSTP108|TMBS62	AT-hook containing transcription factor 1
563	TERB1	161.602	CCDC79	telomere repeat binding bouquet formation protein 1
564	ZNF440	161.558	-	zinc finger protein 440
565	SP4	160.325	HF1B|SPR-1	Sp4 transcription factor
566	ARHGAP35	159.306	GRF-1|GRLF1|P190-A|P190A|p190ARhoGAP|p190RhoGAP	Rho GTPase activating protein 35
567	ZNF436	159.017	ZNF|Zfp46	zinc finger protein 436
568	ZNF639	158.699	ANC-2H01|ANC_2H01|ZASC1	zinc finger protein 639
569	MBD6	158.353	-	methyl-CpG binding domain protein 6
570	ZNF569	157.797	ZAP1|ZNF	zinc finger protein 569
571	ZNF133	155.974	ZNF150|pHZ-13|pHZ-66	zinc finger protein 133
572	FOXO1	153.765	FKH1|FKHR|FOXO1A	forkhead box O1
573	NFXL1	152.951	CDZFP|HOZFP|OZFP|URCC5	nuclear transcription factor, X-box binding like 1
574	ZNF565	152.925	-	zinc finger protein 565
575	ZNF526	151.203	-	zinc finger protein 526
576	HSF2	150.987	HSF 2|HSTF 2	heat shock transcription factor 2
577	ZNF230	150.283	FDZF2	zinc finger protein 230
578	ZNF222	150.183	-	zinc finger protein 222
579	SMYD3	149.99	KMT3E|ZMYND1|ZNFN3A1|bA74P14.1	SET and MYND domain containing 3
580	GABPA	149.99	E4TF1-60|E4TF1A|NFT2|NRF2|NRF2A|RCH04A07	GA binding protein transcription factor subunit alpha
581	ZNF398	149.776	P51|P71|ZER6	zinc finger protein 398
582	ZNF25	149.776	KOX19|Zfp9	zinc finger protein 25
583	ZNF17	148.989	HPF3|KOX10	zinc finger protein 17
584	NR4A1	147.079	GFRP1|HMR|N10|NAK-1|NGFIB|NP10|NUR77|TR3	nuclear receptor subfamily 4 group A member 1
585	ZNF649	145.169	-	zinc finger protein 649
586	ZNF846	143.311	-	zinc finger protein 846
587	ZNF507	143.259	-	zinc finger protein 507
588	CEBPD	142.33	C/EBP-delta|CELF|CRP3|NF-IL6-beta	CCAAT enhancer binding protein delta
589	ZNF268	142.33	HZF3	zinc finger protein 268
590	KLF3	142.304	BKLF	Kruppel like factor 3
591	ATOH8	139.447	HATH6|bHLHa21	atonal bHLH transcription factor 8
592	ZNF596	138.098	-	zinc finger protein 596
593	ZNF605	137.381	-	zinc finger protein 605
594	ZBTB4	136.257	KAISO-L1|ZNF903	zinc finger and BTB domain containing 4
595	ZNF595	135.619	-	zinc finger protein 595
596	ZNF273	134.282	HZF9	zinc finger protein 273
597	ZNF420	133.723	APAK	zinc finger protein 420
598	ZNF510	132.574	-	zinc finger protein 510
599	DOT1L	132.034	DOT1|KMT4	DOT1 like histone lysine methyltransferase
600	RFX7	131.183	RFXDC2	regulatory factor X7
601	THAP1	129.436	DYT6	THAP domain containing 1
602	ZNF397	128.084	ZNF47|ZSCAN15	zinc finger protein 397
603	ZNF28	128.084	KOX24	zinc finger protein 28
604	ZNF493	127.605	-	zinc finger protein 493
605	ZNF668	126.625	-	zinc finger protein 668
606	CREB3L4	125.798	AIBZIP|ATCE1|CREB3|CREB4|JAL|hJAL	cAMP responsive element binding protein 3 like 4
607	BRF2	125.798	BRFU|TFIIIB50	BRF2 RNA polymerase III transcription initiation factor subunit
608	ZNF84	125.594	HPF2	zinc finger protein 84
609	E2F3	124.983	E2F-3	E2F transcription factor 3
610	GLI4	124.983	HKR4|ZNF928	GLI family zinc finger 4
611	ZNF880	124.52	-	zinc finger protein 880
612	ZNF471	122.698	ERP1|Z1971	zinc finger protein 471
613	ZNF345	122.093	HZF10	zinc finger protein 345
614	BCL6	121.293	BCL5|BCL6A|LAZ3|ZBTB27|ZNF51	BCL6 transcription repressor
615	ZFAT	121.293	AITD3|ZFAT1|ZNF406	zinc finger and AT-hook domain containing
616	ZFP64	120.959	ZNF338	ZFP64 zinc finger protein
617	ZNF701	120.86	-	zinc finger protein 701
618	ZNF234	120.226	HZF4|ZNF269	zinc finger protein 234
619	ZNF776	120.226	-	zinc finger protein 776
620	NKRF	118.764	ITBA4|NRF	NFKB repressing factor
621	ZNF416	118.079	-	zinc finger protein 416
622	ZBTB3	117.991	-	zinc finger and BTB domain containing 3
623	ZNF77	117.089	pT1	zinc finger protein 77
624	LYL1	117.006	bHLHa18	LYL1 basic helix-loop-helix family member
625	ZNF664	116.923	ZFOC1|ZNF176	zinc finger protein 664
626	ZNF845	116.517	-	zinc finger protein 845
627	ZNF611	116.243	-	zinc finger protein 611
628	MXD3	116.121	BHLHC13|MAD3|MYX	MAX dimerization protein 3
629	ZNF382	115.827	KS1	zinc finger protein 382
630	ATF5	115.153	ATFX|HMFN0395	activating transcription factor 5
631	CLOCK	114.656	KAT13D|bHLHe8	clock circadian regulator
632	ZNF783	113.786	-	zinc finger family member 783
633	NFE2L3	113.652	NRF3	nuclear factor, erythroid 2 like 3
634	ZSCAN5A	113.24	ZNF495|ZSCAN5	zinc finger and SCAN domain containing 5A
635	ZNF879	112.32	DKFZp686E2433	zinc finger protein 879
636	ZXDB	112.227	ZNF905|dJ83L6.1	zinc finger X-linked duplicated B
637	ZNF805	111.901	-	zinc finger protein 805
638	ZNF438	111.183	bA330O11.1	zinc finger protein 438
639	ZKSCAN4	110.999	P1P373C6|ZNF307|ZNF427|ZSCAN36	zinc finger with KRAB and SCAN domains 4
640	ZNF665	110.994	ZFP160L	zinc finger protein 665
641	ZNF816	110.524	ZNF816A	zinc finger protein 816
642	ZNF837	109.251	-	zinc finger protein 837
643	ZNF391	108.693	dJ153G14.3	zinc finger protein 391
644	ZNF71	108.637	EZFIT	zinc finger protein 71
645	ZFP69	108.528	ZFP69A|ZKSCAN23A|ZNF642|ZSCAN54A	ZFP69 zinc finger protein
646	ZNF333	108.528	-	zinc finger protein 333
647	ZNF189	107.974	-	zinc finger protein 189
648	ZBTB5	107.294	-	zinc finger and BTB domain containing 5
649	HLX	106.796	HB24|HLX1	H2.0 like homeobox
650	ZNF219	106.012	ZFP219	zinc finger protein 219
651	ADNP2	106.012	ZNF508	ADNP homeobox 2
652	ZNF700	106.012	-	zinc finger protein 700
653	ZFP3	105.198	ZNF752	ZFP3 zinc finger protein
654	SRCAP	105.057	DOMO1|EAF1|FLHS|SWR1	Snf2 related CREBBP activator protein
655	ZBTB38	104.955	CIBZ|PPP1R171|ZNF921	zinc finger and BTB domain containing 38
656	ZNF319	104.828	ZFP319	zinc finger protein 319
657	ZNF260	104.545	OZRF1|PEX1|ZFP260	zinc finger protein 260
658	ZNF549	103.715	-	zinc finger protein 549
659	ZNF93	102.885	HPF34|HTF34|TF34|ZNF505	zinc finger protein 93
660	ZNF135	102.361	ZNF61|ZNF78L1|pHZ-17|pT3	zinc finger protein 135
661	MSC	102.261	ABF-1|ABF1|MYOR|bHLHa22	musculin
662	ZNF169	102.193	-	zinc finger protein 169
663	ZNF225	102.056	-	zinc finger protein 225
664	ZNF496	101.978	NIZP1|ZFP496|ZKSCAN17|ZSCAN49	zinc finger protein 496
665	ZNF174	101.384	ZSCAN8	zinc finger protein 174
666	ZNF141	101.228	D4S90|pHZ-44	zinc finger protein 141
667	ZNF576	101.128	-	zinc finger protein 576
668	ZNF418	101.128	-	zinc finger protein 418
669	NFIC	101.103	CTF|CTF5|NF-I|NFI	nuclear factor I C
